# Supplementary material for: miR-96-5p targets PTEN to mediate sunitinib resistance in clear cell renal cell carcinoma
Source: Sci Rep. 2022 Mar 3;12:3537. doi: 10.1038/s41598-022-07468-x (PMC8894382; doi:10.1038/s41598-022-07468-x)
Supplement: Supplementary file 2 — Supplementary Information 2. [file 41598_2022_7468_MOESM2_ESM.xlsx]

## Sheet: all gene
Supplementary Table S1. The complete list of miRNA profiling with R/S fold change in tumor biopsies.
	Samples (normalized data)											Fold change	p-value
Gene symbol	S1T	R3T	S2T	S3T	R2T	R1T	R2N	S3N	S1N	R1N	R3N	R/S (Tumor)	R/S (Tumor)
hsa-miR-4436b-5p	0.01	0.01	0.01	0.01	4.12086	0.677647	0.277727	0.01	0.01	0.01	0.01	160.284	0.139625
hsa-miR-4784	0.01	0.01	0.01	0.01	4.48771	0.01	0.62027	0.01	0.01	0.01	0.26507	150.257	0.18695
hsa-miR-1273c	0.01	0.01	0.01	0.01	1.68128	1.19436	3.16143	1.8014	0.747548	0.626417	0.01	96.188	0.0637753
hsa-miR-4665-5p	0.01	0.01	0.01	0.01	2.8163	0.01	0.852188	1.2826	1.83849	0.01	0.319423	94.5433	0.18695
hsa-miR-345-3p	0.01	0.01	0.01	0.01	2.55617	0.01	0.790371	0.890071	0.743436	0.01	0.01	85.8723	0.18695
hsa-miR-4487	0.01	0.01	0.01	0.01	1.72845	0.795024	1.19534	0.889136	0.712797	0.753851	0.01	84.4491	0.0841171
hsa-miR-3917	0.01	0.01	0.01	0.01	2.33004	0.01	0.781811	0.790918	0.65078	0.01	0.534429	78.3347	0.18695
hsa-miR-4314	0.01	0.01	0.01	0.01	2.19758	0.01	0.366975	0.01	0.01	0.01	0.01	73.9193	0.18695
hsa-miR-2277-3p	0.01	0.01	0.01	0.01	0.904689	1.24409	1.58526	1.53804	1.07296	1.06018	0.01	71.9593	0.0630639
hsa-miR-4673	0.01	0.01	0.01	0.01	2.04383	0.01	0.308487	0.01	0.01	0.01	0.01	68.7943	0.18695
hsa-miR-3646	0.01	0.01	0.01	0.01	2.01587	0.01	0.368554	0.01	0.01	0.01	0.01	67.8623	0.18695
hsa-miR-5090	0.01	0.01	0.01	0.01	1.09715	0.902984	0.01	0.221758	0.680658	0.01	0.01	67.0045	0.0599635
hsa-miR-3148	0.01	0.01	0.01	0.01	0.808069	1.03834	0.01	0.01	0.01	0.01	0.01	61.8803	0.0612003
hsa-miR-4732-5p	0.01	0.01	0.01	0.01	1.79524	0.01	0.27675	0.01	0.01	0.01	0.01	60.508	0.18695
hsa-miR-711	0.01	0.01	0.01	0.01	1.78126	0.01	0.305535	0.01	0.01	0.01	0.01	60.042	0.18695
hsa-miR-4730	0.01	0.01	0.01	0.01	1.77263	0.01	1.6292	0.01	0.01	0.01	0.01	59.7543	0.18695
hsa-miR-3935	0.01	0.01	0.01	0.01	1.76726	0.01	0.01	0.01	0.01	0.01	0.271867	59.5753	0.18695
hsa-miR-3202	0.01	0.01	0.01	0.01	1.7424	0.01	0.450909	0.01	0.01	0.01	0.01	58.7467	0.18695
hsa-miR-758-5p	0.01	0.01	0.01	0.01	1.72409	0.01	0.932584	1.11034	1.17729	1.02594	0.720742	58.1363	0.18695
hsa-miR-198	0.01	0.01	0.01	0.01	1.72055	0.01	0.509028	0.376036	0.01	0.01	0.01	58.0183	0.18695
hsa-miR-4644	0.01	0.01	0.01	0.01	1.69133	0.01	0.01	0.01	0.01	0.01	0.01	57.0443	0.18695
hsa-miR-4513	0.01	0.01	0.01	0.01	1.63146	0.01	0.821388	1.15057	0.473485	0.01	0.01	55.0487	0.18695
hsa-miR-1226-5p	0.01	0.01	0.01	0.01	1.58577	0.01	0.790488	0.400457	0.697142	0.01	0.01	53.5257	0.18695
hsa-miR-4259	0.01	0.01	0.01	0.01	1.58183	0.01	0.01	0.01	0.01	0.01	0.01	53.3943	0.18695
hsa-miR-2278	0.01	0.01	0.01	0.01	0.756197	0.803568	0.01	0.01	0.01	0.01	0.01	52.3255	0.0582464
hsa-miR-4538	0.01	0.01	0.01	0.01	1.52209	0.01	0.676652	0.01	0.01	0.01	0.01	51.403	0.18695
hsa-miR-4472	0.01	0.01	0.01	0.01	1.053	0.476994	0.605739	0.55512	0.582919	0.430001	0.285771	51.3331	0.0852534
hsa-miR-5008-5p	0.01	0.01	0.01	0.01	1.18594	0.322529	0.257151	0.01	0.01	0.01	0.01	50.6156	0.115553
hsa-miR-4710	0.01	0.01	0.01	0.01	1.49825	0.01	0.832819	0.734267	0.636351	0.01	0.766882	50.6083	0.18695
hsa-miR-4769-3p	0.01	0.01	0.01	0.01	1.18698	0.307207	0.01	0.01	0.355759	0.01	0.01	50.1396	0.118356
hsa-miR-4470	0.01	0.01	0.01	0.01	1.47692	0.01	0.29253	0.01	0.01	0.01	0.01	49.8973	0.18695
hsa-miR-3667-5p	0.01	0.01	0.01	0.01	1.47534	0.01	1.01864	0.01	0.01	0.01	0.01	49.8447	0.18695
hsa-miR-4441	0.01	0.01	0.01	0.01	0.877157	0.49412	1.36752	0.598173	0.339684	0.352493	0.01	46.0426	0.0735211
hsa-miR-4749-5p	0.01	0.01	0.01	0.01	1.35147	0.01	0.01	0.01	0.301117	0.01	0.340485	45.7157	0.18695
hsa-miR-2467-3p	0.01	0.01	0.01	0.01	1.33211	0.01	0.01	0.01	0.01	0.01	0.382446	45.0703	0.18695
hsa-miR-1471	0.01	0.01	0.01	0.01	1.31821	0.01	1.16905	1.0209	0.756136	0.01	0.757517	44.607	0.18695
hsa-miR-3605-5p	0.01	0.01	0.01	0.01	1.30805	0.01	0.01	0.01	0.01	0.01	0.327684	44.2683	0.18695
hsa-miR-4728-3p	0.01	0.01	0.01	0.01	1.30333	0.01	0.01	0.01	0.01	0.01	0.01	44.111	0.18695
hsa-miR-659-3p	0.01	0.01	0.01	0.01	1.29878	0.01	0.01	0.01	0.01	0.01	0.01	43.9593	0.18695
hsa-miR-631	0.01	0.01	0.01	0.01	1.2932	0.01	0.01	0.01	0.01	0.01	0.01	43.7733	0.18695
hsa-miR-6508-5p	0.01	0.519383	0.01	0.01	0.772035	0.01	0.265459	0.01	0.01	0.01	0.277955	43.3806	0.0657902
hsa-miR-670	0.01	0.01	0.01	0.01	0.578513	0.705505	0.01	0.01	0.01	0.01	0.01	43.1339	0.0600579
hsa-miR-9-5p	0.01	0.01	0.01	0.01	1.23593	0.01	0.01	0.01	0.01	0.01	0.01	41.8643	0.18695
hsa-miR-3682-3p	0.01	0.01	0.01	0.01	1.20592	0.01	0.28349	0.01	0.01	0.01	0.01	40.864	0.18695
hsa-miR-4753-5p	0.01	0.01	0.01	0.01	1.17995	0.01	0.01	0.01	0.01	0.01	0.01	39.9983	0.18695
hsa-miR-5196-5p	0.01	0.01	0.01	0.01	1.16052	0.01	0.303867	0.01	0.01	0.01	0.01	39.3507	0.18695
hsa-miR-4514	0.01	0.01	0.01	0.01	1.15133	0.01	0.01	0.01	0.01	0.01	0.01	39.0443	0.18695
hsa-miR-1238-5p	0.01	0.01	0.01	0.01	0.789634	0.371554	0.01	0.01	0.01	0.01	0.01	39.0396	0.0832721
hsa-miR-4758-3p	0.01	0.01	0.01	0.01	1.1354	0.01	0.01	0.01	0.01	0.01	0.01	38.5133	0.18695
hsa-miR-1208	0.01	0.01	0.01	0.01	1.11548	0.01	0.01	0.01	0.01	0.01	0.01	37.8493	0.18695
hsa-miR-1825	0.01	0.01	0.01	0.01	1.11221	0.01	0.01	0.01	0.01	0.01	0.01	37.7403	0.18695
hsa-miR-1258	0.01	0.01	0.01	0.01	1.0961	0.01	0.01	0.01	0.01	0.01	0.01	37.2033	0.18695
hsa-miR-378c	0.01	0.01	0.01	0.01	1.02145	0.01	0.01	0.01	0.01	0.01	0.01	34.715	0.18695
hsa-miR-1249	0.01	0.01	0.01	0.01	1.00986	0.01	0.01	0.01	0.01	0.01	0.01	34.3287	0.18695
hsa-miR-6083	0.01	0.01	0.01	0.01	1.00438	0.01	0.01	0.01	0.01	0.01	0.01	34.146	0.18695
hsa-miR-3174	0.01	0.01	0.01	0.01	1	0.01	1.38566	1.67855	1.32135	1.50131	1.85108	34	0.18695
hsa-miR-1238-3p	0.01	0.369441	0.01	0.01	0.629804	0.01	0.168445	0.01	0.01	0.01	0.01	33.6415	0.0717195
hsa-miR-514b-3p	0.01	0.01	0.01	0.01	0.986258	0.01	0.01	0.01	0.01	0.01	0.01	33.5419	0.18695
hsa-miR-2114-3p	0.01	0.01	0.01	0.01	0.977623	0.01	0.01	0.01	0.01	0.01	0.01	33.2541	0.18695
hsa-miR-4419b	0.01	0.01	0.01	0.01	0.965689	0.01	0.01	0.386465	0.01	0.01	0.01	32.8563	0.18695
hsa-miR-4659a-3p	0.01	0.01	0.01	0.01	0.01	0.96543	1.18681	1.02045	0.787326	0.751534	0.01	32.8477	0.18695
hsa-miR-4655-3p	0.01	0.01	0.01	0.01	0.963993	0.01	0.01	0.01	0.01	0.01	0.629744	32.7998	0.18695
hsa-miR-6511a-5p	0.01	0.01	0.01	0.01	0.951922	0.01	0.01	0.01	0.01	0.01	0.01	32.3974	0.18695
hsa-miR-885-3p	0.01	0.01	0.01	0.01	0.804329	0.144395	0.01	0.01	0.01	0.01	0.01	31.9575	0.137891
hsa-miR-4767	0.01	0.01	0.01	0.01	0.93852	0.01	0.392057	0.429979	0.295102	0.01	0.407293	31.9507	0.18695
hsa-miR-3147	0.01	0.01	0.01	0.01	0.936922	0.01	0.01	0.359288	0.01	0.01	0.01	31.8974	0.18695
hsa-miR-4482-3p	0.01	0.01	0.01	0.01	0.930719	0.01	0.300564	0.732143	0.588224	0.466597	0.01	31.6906	0.18695
hsa-miR-550a-3-5p	0.01	0.01	0.01	0.01	0.91534	0.01	0.01	0.01	0.01	0.01	0.01	31.178	0.18695
hsa-miR-760	0.01	0.01	0.01	0.01	0.914193	0.01	0.01	0.01	0.01	0.01	0.01	31.1398	0.18695
hsa-miR-4322	0.01	0.01	0.01	0.01	0.908323	0.01	0.01	0.01	0.01	0.01	0.01	30.9441	0.18695
hsa-miR-4640-5p	0.01	0.01	0.01	0.01	0.907513	0.01	0.01	0.01	0.01	0.01	0.782402	30.9171	0.18695
hsa-miR-3614-5p	0.01	0.01	0.01	0.01	0.900348	0.01	0.01	0.01	0.01	0.01	0.01	30.6783	0.18695
hsa-miR-498	0.01	0.01	0.01	0.01	0.894825	0.01	0.01	0.01	0.01	0.01	0.01	30.4942	0.18695
hsa-miR-3610	0.01	0.01	0.01	0.01	0.885158	0.01	0.01	0.01	0.01	0.01	0.01	30.1719	0.18695
hsa-miR-4436b-3p	0.01	0.01	0.01	0.01	0.882716	0.01	0.01	0.01	0.01	0.01	0.01	30.0905	0.18695
hsa-miR-5195-5p	0.01	0.01	0.01	0.01	0.869627	0.01	0.36387	0.01	0.01	0.01	0.01	29.6542	0.18695
hsa-miR-3121-3p	0.01	0.01	0.01	0.01	0.86957	0.01	0.01	0.01	0.01	0.01	0.01	29.6523	0.18695
hsa-miR-1247-3p	0.01	0.01	0.01	0.01	0.866468	0.01	0.275782	0.01	0.01	0.01	0.01	29.5489	0.18695
hsa-miR-1228-5p	0.01	0.01	0.01	0.01	0.403682	0.439756	0.01	0.01	0.01	0.01	0.01	28.4479	0.0584397
hsa-miR-4655-5p	0.01	0.01	0.01	0.01	0.826758	0.01	0.01	0.01	0.01	0.01	0.01	28.2253	0.18695
hsa-miR-4707-5p	0.01	0.01	0.01	0.01	0.810949	0.01	0.377562	0.01	0.01	0.01	0.01	27.6983	0.18695
hsa-miR-1182	0.01	0.01	0.01	0.01	0.804282	0.01	0.01	0.01	0.01	0.01	0.01	27.4761	0.18695
hsa-miR-602	0.01	0.01	0.01	0.01	0.800608	0.01	0.01	0.01	0.01	0.01	0.01	27.3536	0.18695
hsa-miR-4450	0.01	0.01	0.01	0.01	0.78151	0.01	0.01	0.01	0.01	0.01	0.01	26.717	0.18695
hsa-miR-892c-3p	0.01	0.01	0.01	0.01	0.770858	0.01	0.01	0.01	0.01	0.01	0.01	26.3619	0.18695
hsa-miR-218-2-3p	0.01	0.01	0.01	0.01	0.755929	0.01	0.01	0.01	0.01	0.01	0.01	25.8643	0.18695
hsa-miR-1180	0.01	0.01	0.01	0.01	0.377573	0.382896	0.01	0.01	0.01	0.01	0.01	25.6823	0.0580685
hsa-miR-1299	0.01	0.01	0.01	0.01	0.738908	0.01	0.301196	0.01	0.01	0.01	0.01	25.2969	0.18695
hsa-miR-4685-5p	0.01	0.01	0.01	0.01	0.733889	0.01	0.701652	1.13402	0.890765	0.01	1.09059	25.1296	0.18695
hsa-miR-4447	0.01	0.01	0.01	0.01	0.725794	0.01	0.01	0.01	0.01	0.01	0.01	24.8598	0.18695
hsa-miR-4740-5p	0.01	0.01	0.01	0.01	0.725773	0.01	0.01	0.01	0.01	0.01	0.01	24.8591	0.18695
hsa-miR-3173-3p	0.01	0.01	0.01	0.01	0.725002	0.01	0.01	0.01	0.01	0.01	0.01	24.8334	0.18695
hsa-miR-662	0.01	0.01	0.01	0.01	0.717649	0.01	0.277475	0.01	0.01	0.01	0.01	24.5883	0.18695
hsa-miR-583	0.01	0.01	0.01	0.01	0.704996	0.01	0.01	0.01	0.01	0.01	0.01	24.1665	0.18695
hsa-miR-3190-3p	0.01	0.01	0.01	0.01	0.694151	0.01	0.01	0.01	0.01	0.01	0.01	23.805	0.18695
hsa-miR-5003-3p	0.01	0.01	0.01	0.01	0.66248	0.01	0.01	0.01	0.01	0.01	0.01	22.7493	0.18695
hsa-miR-663b	0.01	0.01	0.01	0.01	0.356431	0.310827	0.01	0.01	0.01	0.01	0.01	22.5753	0.0590437
hsa-miR-1287	0.01	0.01	0.01	0.01	0.01	0.656271	0.01	0.01	0.01	0.01	0.01	22.5424	0.18695
hsa-miR-4783-3p	0.01	0.01	0.01	0.01	0.6516	0.01	0.548087	0.01	0.01	0.01	0.400697	22.3867	0.18695
hsa-miR-4440	0.01	0.01	0.01	0.01	0.302169	0.354918	0.01	0.01	0.01	0.01	0.01	22.2362	0.0594181
hsa-miR-451b	0.01	0.01	0.01	0.01	0.637303	0.01	0.917157	0.01	0.01	0.01	0.01	21.9101	0.18695
hsa-miR-3185	0.01	0.01	0.01	0.01	0.635125	0.01	0.255626	0.01	0.01	0.01	0.01	21.8375	0.18695
hsa-miR-526b-5p	0.01	0.01	0.01	0.01	0.630288	0.01	0.01	0.01	0.01	0.01	0.01	21.6763	0.18695
hsa-miR-2117	0.01	0.01	0.01	0.01	0.617365	0.01	0.01	0.899825	0.974145	1.27453	0.01	21.2455	0.18695
hsa-miR-3934-3p	0.01	0.01	0.01	0.01	0.607872	0.01	0.01	0.01	0.01	0.01	0.01	20.9291	0.18695
hsa-miR-5010-5p	0.01	0.01	0.01	0.01	0.592251	0.01	0.01	0.01	0.01	0.01	0.01	20.4084	0.18695
hsa-miR-708-5p	0.01	0.01	0.01	0.01	0.586199	0.01	0.01	0.01	0.01	0.01	0.01	20.2066	0.18695
hsa-miR-4429	0.01	0.01	0.01	0.01	0.551862	0.01	0.01	0.01	0.01	0.01	0.01	19.0621	0.18695
hsa-miR-4323	0.01	0.01	0.01	0.01	0.539375	0.01	0.01	0.01	0.01	0.01	0.01	18.6458	0.18695
hsa-miR-5096	0.01	0.01	0.01	0.01	0.532379	0.01	0.01	0.01	0.01	0.01	0.01	18.4126	0.18695
hsa-miR-149-3p	0.01	0.01	0.01	0.01	0.530365	0.01	0.01	0.01	0.145306	0.01	0.135365	18.3455	0.18695
hsa-miR-4260	0.01	0.01	0.01	0.01	0.517167	0.01	0.01	0.01	0.01	0.01	0.01	17.9056	0.18695
hsa-miR-373-5p	0.01	0.01	0.01	0.01	0.50322	0.01	0.01	0.01	0.01	0.01	0.01	17.4407	0.18695
hsa-miR-9-3p	0.01	0.01	0.01	0.01	0.502114	0.01	0.01	0.01	0.01	0.01	0.01	17.4038	0.18695
hsa-miR-3158-5p	0.01	0.01	0.01	0.01	0.498463	0.01	0.01	0.01	0.01	0.01	0.01	17.2821	0.18695
hsa-miR-4496	0.149952	0.01	0.01	0.01	2.91276	0.01	1.05497	1.00607	0.871064	0.21454	0.630367	17.2564	0.1978
hsa-miR-550a-5p	0.01	0.01	0.01	0.01	0.47059	0.01	0.166076	0.148595	0.01	0.01	0.01	16.353	0.18695
hsa-miR-595	0.154367	0.01	0.01	0.01	1.22605	1.50942	0.182923	0.01	0.01	0.01	0.01	15.7454	0.0687268
hsa-miR-1909-5p	0.01	0.01	0.01	0.01	0.436691	0.01	0.01	0.01	0.01	0.01	0.01	15.223	0.18695
hsa-miR-4290	0.01	0.01	0.01	0.01	0.435824	0.01	0.01	0.01	0.01	0.01	0.01	15.1941	0.18695
hsa-miR-1261	0.01	0.01	0.01	0.01	0.01	0.429973	0.480039	0.49562	0.01	0.338306	0.01	14.9991	0.18695
hsa-miR-3161	0.01	0.01	0.01	0.01	0.424963	0.01	0.486756	0.382303	0.01	0.01	0.01	14.8321	0.18695
hsa-miR-4746-5p	0.01	0.01	0.01	0.01	0.42208	0.01	0.01	0.01	0.01	0.01	0.01	14.736	0.18695
hsa-miR-3182	0.01	0.01	0.01	0.01	0.412942	0.01	0.01	0.01	0.01	0.01	0.01	14.4314	0.18695
hsa-miR-296-5p	0.01	0.01	0.01	0.01	0.39239	0.01	0.01	0.01	0.01	0.01	0.01	13.7463	0.18695
hsa-miR-1273d	0.01	0.01	0.01	0.01	0.383184	0.01	0.01	0.01	0.01	0.01	0.01	13.4395	0.18695
hsa-miR-4300	0.01	0.01	0.01	0.01	0.380957	0.01	0.01	0.01	0.01	0.01	0.01	13.3652	0.18695
hsa-miR-191-3p	0.01	0.380098	0.01	0.01	0.01	0.01	0.01	0.01	0.01	0.01	0.01	13.3366	0.18695
hsa-miR-365a-5p	0.01	0.01	0.01	0.01	0.377738	0.01	0.01	0.01	0.01	0.01	0.01	13.2579	0.18695
hsa-miR-769-3p	0.01	0.01	0.01	0.01	0.37489	0.01	0.177314	0.01	0.01	0.01	0.01	13.163	0.18695
hsa-miR-6133	0.01	0.01	0.01	0.01	0.370834	0.01	0.01	0.01	0.01	0.01	0.01	13.0278	0.18695
hsa-miR-5189	0.01	0.01	0.01	0.01	0.365759	0.01	0.01	0.01	0.01	0.01	0.01	12.8586	0.18695
hsa-miR-431-3p	0.01	0.01	0.01	0.01	0.01	0.364141	0.01	0.01	0.01	0.01	0.01	12.8047	0.18695
hsa-miR-4502	0.01	0.01	0.01	0.01	0.360796	0.01	0.01	0.01	0.01	0.01	0.01	12.6932	0.18695
hsa-miR-3922-5p	0.01	0.01	0.01	0.01	0.360523	0.01	0.01	0.01	0.01	0.01	0.01	12.6841	0.18695
hsa-miR-4749-3p	0.01	0.01	0.01	0.01	0.353195	0.01	0.01	0.01	0.01	0.01	0.01	12.4398	0.18695
hsa-miR-4483	0.01	0.01	0.01	0.01	0.352555	0.01	0.01	0.01	0.01	0.01	0.01	12.4185	0.18695
hsa-miR-6509-5p	0.210021	0.01	0.01	0.01	2.45477	0.341873	0.441153	0.01	0.01	0.01	0.01	12.2017	0.163172
hsa-miR-1469	0.01	0.01	0.01	0.01	0.34281	0.01	0.40149	0.01	0.01	0.01	0.01	12.0937	0.18695
hsa-miR-3189-3p	0.01	0.01	0.01	0.01	0.335286	0.01	0.01	0.01	0.01	0.01	0.01	11.8429	0.18695
hsa-miR-4251	0.01	0.01	0.01	0.01	0.333844	0.01	0.01	0.01	0.01	0.01	0.01	11.7948	0.18695
hsa-miR-1323	0.01	0.01	0.01	0.01	0.333078	0.01	0.01	0.01	0.01	0.01	0.01	11.7693	0.18695
hsa-miR-3131	0.01	0.01	0.01	0.01	0.331479	0.01	0.01	0.01	0.01	0.01	0.01	11.716	0.18695
hsa-miR-34c-5p	0.01	0.326199	0.01	0.01	0.01	0.01	0.01	0.01	0.01	0.01	0.01	11.54	0.18695
hsa-miR-5686	0.01	0.01	0.01	0.01	0.325012	0.01	0.01	0.01	0.01	0.01	0.01	11.5004	0.18695
hsa-miR-3155b	0.01	0.01	0.01	0.01	0.321134	0.01	0.01	0.01	0.01	0.01	0.01	11.3711	0.18695
hsa-miR-4660	0.01	0.01	0.01	0.01	0.318666	0.01	0.01	0.01	0.01	0.01	0.01	11.2889	0.18695
hsa-miR-4269	0.01	0.01	0.01	0.01	0.315975	0.01	0.01	0.01	0.01	0.01	0.01	11.1992	0.18695
hsa-miR-3177-3p	0.01	0.01	0.01	0.01	0.30732	0.01	0.01	0.01	0.01	0.01	0.01	10.9107	0.18695
hsa-miR-3925-5p	0.01	0.01	0.01	0.01	0.305515	0.01	0.01	0.01	0.01	0.01	0.01	10.8505	0.18695
hsa-miR-3621	0.01	0.01	0.01	0.01	0.30267	0.01	0.01	0.01	0.01	0.01	0.01	10.7557	0.18695
hsa-miR-3680-3p	0.01	0.01	0.01	0.01	0.299518	0.01	0.01	0.01	0.01	0.01	0.01	10.6506	0.18695
hsa-miR-648	0.01	0.01	0.01	0.01	0.295019	0.01	0.01	0.01	0.01	0.01	0.01	10.5006	0.18695
hsa-miR-518a-5p	0.01	0.01	0.01	0.01	0.294772	0.01	0.01	0.702492	0.744072	0.01	0.01	10.4924	0.18695
hsa-miR-6722-5p	0.01	0.01	0.01	0.01	0.285542	0.01	0.01	0.01	0.01	0.01	0.01	10.1847	0.18695
hsa-miR-6081	0.01	0.01	0.01	0.01	0.284985	0.01	0.01	0.01	0.01	0.01	0.01	10.1662	0.18695
hsa-miR-3620-3p	0.01	0.01	0.01	0.01	0.280948	0.01	0.01	0.01	0.01	0.01	0.01	10.0316	0.18695
hsa-miR-519e-5p	0.01	0.01	0.01	0.01	0.274781	0.01	0.01	0.01	0.01	0.01	0.01	9.82603	0.18695
hsa-miR-1273g-5p	0.01	0.01	0.01	0.01	0.274449	0.01	0.01	0.01	0.01	0.01	0.01	9.81497	0.18695
hsa-miR-3945	0.213759	0.01	0.01	0.01	1.25886	0.968167	1.33002	0.907722	0.01	0.01	0.01	9.5698	0.0782467
hsa-miR-1229-3p	0.01	0.01	0.01	0.01	0.244915	0.01	0.01	0.01	0.01	0.01	0.01	8.8305	0.18695
hsa-miR-514b-5p	0.01	0.01	0.01	0.280032	2.43526	0.01	1.75317	1	1.39604	2.36997	2.22885	8.18331	0.213507
hsa-miR-4750-5p	0.217975	0.01	0.01	0.01	1.05861	0.86245	0.536872	1.06497	0.987193	0.484307	0.01	8.11455	0.0808305
hsa-miR-3149	0.622676	0.01	0.01	0.01	2.64651	2.40767	0.830376	0.01	0.01	0.01	0.01	7.87983	0.0820479
hsa-miR-629-3p	0.01	0.01	0.01	0.01	0.210134	0.01	0.01	0.01	0.01	0.01	0.01	7.67113	0.18695
hsa-miR-933	0.01	0.01	0.01	0.01	0.208838	0.01	0.170685	0.01	0.01	0.01	0.01	7.62793	0.18695
hsa-miR-4446-3p	0.630447	0.01	0.01	0.01	2.66319	2.03459	4.07969	1.86643	0.764687	1.0349	0.273269	7.23776	0.088606
hsa-miR-345-5p	0.156118	0.124356	0.01	0.01	0.918426	0.183178	0.446137	0.337389	0.213565	0.152894	0.01	6.96102	0.124811
hsa-miR-5580-3p	0.225324	0.23849	0.01	0.01	1.45281	0.01	0.629369	0.01	0.01	0.01	0.658439	6.93491	0.172389
hsa-miR-32-3p	0.574057	0.116465	0.144416	0.01	2.42116	2.42242	0.805594	0.01	0.327861	0.01	0.01	6.80882	0.0737877
hsa-miR-1290	0.880679	1.218	0.959286	1.07229	15.7861	2.56385	1.54586	0.662069	0.707066	0.419075	0.646271	6.71917	0.149155
hsa-miR-3692-5p	0.649893	0.01	0.01	0.01	3.16531	1.24064	0.935691	0.01	0.01	0.01	0.01	6.59202	0.127943
hsa-miR-182-5p	0.01	0.01	0.01	0.01	0.175167	0.01	0.01	0.01	0.01	0.01	0.01	6.50557	0.18695
hsa-miR-205-3p	0.600434	0.01	0.01	0.01	2.94687	1.07034	0.01	0.01	0.01	0.01	0.01	6.49096	0.133429
hsa-miR-4725-5p	0.215445	0.01	0.01	0.01	1.16869	0.323443	0.783479	1.41825	1.9728	0.437625	0.271224	6.37997	0.148699
hsa-miR-6130	0.910233	0.01	0.01	0.01	4.20905	1.60623	0.835977	0.01	0.01	0.01	0.01	6.26217	0.132502
hsa-miR-4726-5p	1.07914	0.01	0.01	0.01	5.21175	1.59921	1.10024	0.01	0.01	0.01	0.01	6.20572	0.146906
hsa-miR-636	0.01	0.01	0.01	0.01	0.161829	0.01	0.01	0.01	0.01	0.01	0.01	6.06097	0.18695
hsa-miR-6129	0.278473	0.01	0.01	0.01	0.562815	1.19079	1.49172	1.14167	0.639629	0.703754	0.01	5.90876	0.119155
hsa-miR-4636	0.220261	0.01	0.01	0.01	0.692594	0.703846	1.12744	0.981455	0.405431	0.484693	0.01	5.8538	0.0902316
hsa-miR-940	1.68345	1.13191	1	0.938073	18.858	0.780868	2.99956	0.658382	0.730064	0.790218	1.07131	5.73538	0.196365
hsa-miR-877-5p	0.01	0.01	0.01	0.01	0.144474	0.01	0.01	0.01	0.01	0.01	0.01	5.48247	0.18695
hsa-miR-34c-3p	0.01	0.01	0.01	0.01	0.140953	0.01	0.01	0.01	0.01	0.01	0.01	5.3651	0.18695
hsa-miR-3138	0.462976	0.01	0.01	0.01	1.85828	0.710584	1.22577	0.931757	0.791232	0.01	0.01	5.33953	0.139936
hsa-miR-4769-5p	0.232245	0.01	0.01	0.01	0.916365	0.403047	1.15718	0.462189	0.358961	0.01	0.01	5.27032	0.129137
hsa-miR-5088	0.581613	0.01	0.01	0.01	2.0937	1.0628	0.665791	0.01	0.01	0.01	0.01	5.26335	0.123448
hsa-miR-3660	0.01	0.01	0.317755	0.01	1.74309	0.01	0.01	0.791024	0.364747	0.01	0.01	5.22003	0.23175
hsa-miR-194-3p	0.01	0.01	0.01	0.01	0.135053	0.01	0.13986	0.253965	0.285878	0.219127	0.16971	5.16843	0.18695
hsa-miR-187-5p	0.01	0.01	0.01	0.01	0.133075	0.01	0.01	0.01	0.01	0.01	0.01	5.1025	0.18695
hsa-miR-566	0.01	0.01	0.01	0.01	0.132846	0.01	0.01	0.01	0.01	0.01	0.01	5.09487	0.18695
hsa-miR-6716-3p	0.264814	0.01	0.01	0.01	1.39632	0.01	1.55615	0.01	0.01	0.01	0.01	4.97279	0.233554
hsa-miR-665	0.432809	0.01	0.01	0.01	1.33095	0.827627	1.76058	1.72724	1.26548	0.900613	0.717443	4.78916	0.117705
hsa-miR-4455	1.20079	1.31707	0.93105	0.620016	7.90103	3.91291	2.04155	1	0.903841	0.555324	0.585832	4.77169	0.0731201
hsa-miR-33b-3p	0.167838	0.01	0.164962	0.01	1.2822	0.309417	0.663138	0.381615	0.230613	0.259832	0.407082	4.67216	0.169916
hsa-miR-200b-5p	0.01	0.154364	0.01	0.187776	0.795754	0.01	0.163772	0.175266	0.567263	0.588432	0.452764	4.62093	0.185115
hsa-miR-584-5p	0.332952	0.01	0.01	0.01	1.52105	0.01	0.374231	0.01	0.01	0.01	0.01	4.36617	0.242417
hsa-miR-5585-3p	0.932078	0.636251	0.396725	1	8.7342	0.782633	2.9105	2.31238	1.7628	0.969656	1.77857	4.35979	0.192951
hsa-miR-1281	0.726689	0.362344	0.322429	0.01	3.27881	0.968144	1.3483	0.465218	0.753362	0.397937	0.587231	4.35202	0.132205
hsa-miR-4476	0.23728	0.01	0.01	0.01	1.07869	0.01	0.287202	0.01	0.01	0.01	0.01	4.27041	0.242099
hsa-miR-30c-1-3p	0.164372	0.115504	0.01	0.01	0.336677	0.333577	0.365142	0.341087	0.295304	0.303228	0.175443	4.26181	0.0443055
hsa-miR-4647	0.217432	0.01	0.01	0.299688	0.943032	1.20017	1.62273	2.37644	1.50265	0.643618	1.056	4.08484	0.109262
hsa-miR-4776-5p	0.561714	0.595108	0.01	0.01	1.7572	0.01	1.06957	0.380336	0.308915	0.01	0.56879	4.06094	0.168832
hsa-miR-4522	0.551885	0.01	0.208659	0.01	1	2.11392	3.49388	2.37387	1.24622	1.41563	0.01	4.05418	0.139853
hsa-miR-574-5p	1.06654	1.01188	0.828299	0.593864	5.85478	2.91852	1.64998	1	0.758257	0.470125	0.491865	3.93184	0.080397
hsa-miR-3622b-5p	0.01	0.01	0.01	0.325266	1.33101	0.01	0.399566	0.325377	0.01	0.01	0.320637	3.91295	0.250041
hsa-miR-4632-5p	0.497692	0.01	0.01	0.01	2.00141	0.01	0.801544	0.01	0.01	0.01	0.01	3.90466	0.251982
hsa-miR-4697-5p	0.579085	0.01	0.297517	0.01	1.39688	2.00439	2.82153	1.82718	1	1.33393	0.304845	3.84758	0.120753
hsa-miR-5187-5p	0.47549	0.01	0.01	0.01	1.87338	0.01	0.01	0.01	0.01	0.01	0.01	3.82123	0.253519
hsa-miR-4690-5p	0.264578	0.01	0.01	0.724279	3.48186	0.311341	1.15154	1.02558	0.847769	0.01	0.943982	3.80755	0.227293
hsa-miR-877-3p	0.419586	0.01	0.01	0.01	1.50808	0.149385	0.314564	0.01	0.01	0.01	0.01	3.79326	0.228216
hsa-miR-622	0.01	0.01	0.444295	0.01	1.51419	0.234142	1.16734	1.01771	0.419901	0.01	0.01	3.7871	0.214371
hsa-miR-96-5p	0.193493	1.07689	1.27804	0.01	2.48311	1.89335	0.712634	0.23565	1	1.05351	0.479565	3.68087	0.0401094
hsa-miR-4486	0.01	0.01	0.501511	0.701182	4.10192	0.347486	0.978154	0.589461	0.448709	0.339444	0.399747	3.67728	0.230319
hsa-miR-223-3p	3.58465	4.70611	1.65538	2.08264	21.231	0.977706	0.915488	0.372575	0.971015	1	0.991488	3.67555	0.177555
hsa-miR-1183	0.01	0.01	0.01	0.858527	2.84777	0.359757	1.02217	1.2251	0.991692	0.01	0.295587	3.66241	0.226089
hsa-miR-183-5p	0.01	0.308494	0.332238	0.01	0.296502	0.684303	0.01	0.01	0.01	0.01	0.01	3.66031	0.0670136
hsa-miR-4253	0.01	0.01	0.01	0.939064	3.43561	0.01	1.12284	0.01	0.01	0.01	0.01	3.60311	0.260302
hsa-miR-370	0.360486	0.01	0.370209	0.01	1.3699	1.2721	1.57424	1.45804	0.562107	0.553804	0.01	3.58042	0.116447
hsa-miR-557	0.273389	0.01	0.01	0.01	1.02862	0.01	0.768393	0.330229	0.01	0.01	0.01	3.57416	0.25628
hsa-miR-6069	0.476597	0.614942	0.01	0.01	1.12428	0.01	0.714336	0.331346	0.314667	0.01	0.672062	3.52242	0.153935
hsa-miR-4534	0.87067	0.756414	0.966858	0.263923	5.50092	0.966267	3.59426	1.71671	1.20025	1	1.85614	3.43743	0.168062
hsa-miR-6511b-5p	0.01	0.01	0.01	0.485131	1.70713	0.01	0.01	0.01	0.01	0.01	0.01	3.41917	0.263115
hsa-miR-936	0.01	0.01	0.01	0.318677	1.13679	0.01	0.692217	0.01	0.01	0.01	0.01	3.41561	0.261178
hsa-miR-135a-3p	0.585515	0.0638877	0.522613	0.0847428	1.90602	2.04027	3.01369	2.15604	1	1.16827	0.160586	3.36178	0.112985
hsa-miR-623	0.145645	0.141282	0.224899	0.243002	1.67802	0.237867	0.715364	0.206773	0.227755	0.01	0.447016	3.35292	0.194238
hsa-miR-1246	0.876248	0.555334	0.451723	0.800047	4.88974	1.6286	1.53496	1.0921	1.08756	0.586863	1	3.32407	0.138311
hsa-miR-513c-5p	0.610732	0.214257	0.323702	0.01	1.1151	1.7586	2.83305	1.83739	1	1.35144	0.824058	3.26964	0.10553
hsa-miR-4428	0.876378	0.266184	0.342381	0.205132	1.96845	2.33951	4.31722	1.75731	1	1.14681	0.400435	3.21243	0.0961503
hsa-miR-921	0.11976	0.01	0.01	0.01	0.265883	0.171201	0.563601	0.01	0.01	0.01	0.01	3.19894	0.142767
hsa-miR-4688	0.01	0.01	0.314361	0.536848	2.6989	0.01	0.438569	0.368506	0.345322	0.01	0.310704	3.15707	0.266609
hsa-miR-1236-5p	0.452998	0.01	0.01	0.72365	2.93471	0.756639	1.39726	1.20854	1.16246	0.758461	0.01	3.11916	0.202589
hsa-miR-4462	0.410016	0.375147	0.426542	0.359627	2.77051	0.548836	0.891239	0.653689	0.44769	0.357499	0.445103	3.08856	0.170545
hsa-miR-548q	0.725264	0.01	0.01	0.01	2.27651	0.01	1.06619	0.01	0.30728	0.01	0.991248	3.08147	0.274783
hsa-miR-4695-5p	0.769433	0.01	0.01	0.348488	3.08888	0.361074	1.0469	0.01	0.01	0.01	0.278641	3.06755	0.239681
hsa-miR-193b-5p	0.399639	0.29442	0.335326	0.01	1.17082	0.795715	0.734367	0.72032	0.462193	0.615324	0.01	3.03498	0.0732924
hsa-miR-1273e	0.01	0.15816	0.329956	0.49163	2.33132	0.01	0.355362	0.322021	0.236444	0.01	0.260858	3.00568	0.253429
hsa-miR-1225-3p	0.24422	0.237872	0.01	0.01	0.544202	0.01	0.01	0.01	0.01	0.01	0.01	2.99778	0.183743
hsa-miR-4313	0.391915	0.14379	0.379857	0.01	1.19137	1	4.06002	4.08034	2.98988	4.15231	0.72172	2.98701	0.104216
hsa-miR-4800-5p	0.591399	0.385982	0.636624	1.02917	5.30691	1	2.3035	1.58404	1.30729	0.849565	0.74528	2.96514	0.197678
hsa-miR-1973	0.254006	0.108418	0.242373	0.0819711	1	0.606375	2.30347	2.23395	2.0211	2.55813	1.6211	2.96497	0.112224
hsa-miR-4535	0.01	0.01	0.01	0.814617	2.45305	0.01	0.723328	0.971307	0.918411	0.01	0.837165	2.9631	0.279381
hsa-miR-3676-5p	0.868404	1.32584	1.2003	1	6.55225	1.1639	1.54363	0.829453	0.668344	0.584828	0.123771	2.94651	0.162064
hsa-miR-23a-5p	0.157575	0.01	0.01	0.01	0.325216	0.180933	0.528299	0.01	0.01	0.01	0.01	2.90665	0.168481
hsa-miR-4778-5p	0.695978	0.450335	0.772548	1.16492	6.18385	1	2.70464	2.13829	1.75332	0.909449	0.908356	2.89894	0.207202
hsa-miR-200a-5p	0.01	0.01	0.01	0.239704	0.732308	0.01	0.185002	0.01	0.32607	0.286171	0.01	2.89679	0.275593
hsa-miR-4656	0.488188	0.235211	0.372194	0.452983	1.98754	1.54625	2.29756	1.61815	1.14442	1	0.38753	2.86973	0.0977788
hsa-miR-4485	0.225484	0.115887	0.328529	0.161518	1	0.935204	2.58539	3.98563	2.71745	3.7783	2.35281	2.86653	0.0989312
hsa-miR-3194-5p	0.505591	0.24134	0.779966	1.01335	6.27	0.01	1.35244	0.891277	0.711986	0.01	0.715151	2.83671	0.265463
hsa-miR-4433-5p	0.699689	0.663587	0.01	0.01	1.03384	0.33008	0.709004	0.01	0.303741	0.344731	0.606851	2.8172	0.114228
hsa-miR-4481	0.352153	0.01	0.379953	0.361941	1.4437	1.62132	0.744459	0.793067	0.790884	0.651853	0.287314	2.81068	0.132604
hsa-miR-4634	1	0.56788	0.494813	0.312984	4.05008	0.409632	1.83255	1.54301	1.24059	0.560768	3.53098	2.78106	0.211829
hsa-miR-3607-5p	0.543173	0.01	0.01	0.01	0.295267	1.25893	2.44086	2.01042	1.87207	1.55563	0.01	2.77747	0.234494
hsa-miR-765	0.335056	0.283653	0.471319	0.927281	3.62248	0.905673	1.80477	1.76656	1.44819	0.496516	1.02551	2.77552	0.189982
hsa-miR-513b	0.772769	0.383972	0.399971	0.0937627	1.27128	1.8597	2.78031	1.66458	1	1.3424	0.855497	2.77532	0.093644
hsa-miR-4651	0.789657	0.230914	0.869074	0.01	2.64293	1.73222	2.26364	1.73041	1	1.18225	0.368486	2.76022	0.132148
hsa-miR-601	0.776654	0.01	0.375159	0.196368	2.81467	0.855911	1.57258	0.984918	0.737583	0.58216	0.01	2.73004	0.205592
hsa-miR-378b	0.01	0.01	0.436823	0.565686	2.73678	0.01	0.966964	0.436013	0.456183	0.325588	0.269213	2.72272	0.281731
hsa-miR-4417	1.07305	0.01	0.41601	0.455367	3.7429	1.538	1.65585	0.98454	0.653198	0.944552	0.01	2.72106	0.184762
hsa-miR-5703	2.5774	0.01	0.01	0.01	5.59005	1.23928	2.86663	1.18992	0.924735	0.01	0.01	2.63314	0.248707
hsa-miR-3135b	0.704632	0.712378	1.06866	0.679433	4.72535	1	1.59328	1.07086	0.934241	0.694049	1.12117	2.62473	0.182074
hsa-miR-4758-5p	0.553297	0.01	0.788488	0.395072	3.06725	1.47972	2.96371	1.96303	1.10929	0.931604	0.290665	2.62369	0.175252
hsa-miR-494	0.490649	0.070375	0.283396	0.139897	1.02441	1.29536	3.3889	1.52874	1	1.02661	0.167033	2.61521	0.135275
hsa-miR-3648	0.380536	0.01	0.333967	0.36562	1.66222	1.14784	1.24181	0.470688	0.389079	0.361647	0.01	2.61087	0.150335
hsa-miR-4743-5p	0.01	0.01	0.39337	1	3.30082	0.345901	1.69355	1.43412	1.07894	0.741196	1.35621	2.60567	0.263329
hsa-miR-6075	0.501703	0.298606	0.308482	0.369077	2.05183	0.721343	1.68119	1.12214	0.649738	0.62861	1.26223	2.60483	0.150396
hsa-miR-6510-5p	1	0.424689	0.608546	0.534275	4.08146	1.0458	1.99265	1.41398	1.22395	0.753727	0.59071	2.59095	0.187432
hsa-miR-2392	0.688558	0.237314	0.504497	1	3.87306	1.5506	1.69015	1.33511	1.2135	0.848229	0.889529	2.58132	0.170933
hsa-miR-2276	0.692471	0.01	0.694643	0.01	2.84991	0.721477	1.65112	0.984496	0.845147	0.673832	0.861345	2.56342	0.227987
hsa-miR-4499	0.896525	0.488451	0.782466	1	5.3235	1.01891	1.91261	1.45876	1.27482	0.968389	0.724153	2.54979	0.208741
hsa-miR-4451	0.01	0.322956	0.473101	0.514311	2.18023	0.01	0.471556	0.01	0.01	0.01	0.01	2.51971	0.254131
hsa-miR-378f	0.01	0.01	0.01	0.475356	1.22373	0.01	0.330867	0.01	0.392239	0.01	0.329371	2.51078	0.297821
hsa-miR-4667-5p	0.198008	0.257036	0.651711	1	3.9946	0.390546	1.84927	1.69693	1.40412	0.740141	1.48616	2.50967	0.248283
hsa-miR-642b-3p	1	0.573865	0.700569	0.789104	3.81194	1.83728	1.8551	1.64535	1.35027	0.760631	0.618669	2.49956	0.129425
hsa-miR-1972	0.237707	0.01	0.374769	0.84456	3.26422	0.306554	0.487201	0.533007	0.552305	0.37346	0.700472	2.45757	0.269481
hsa-miR-4721	0.643987	0.279745	0.42522	0.272472	1.13963	1.87718	2.4593	1.64013	1	1.14512	0.434872	2.45703	0.120604
hsa-miR-5787	1.0059	0.438663	0.684801	0.979679	4.6161	1.46358	3.6758	1.49224	0.8203	1	0.96841	2.44098	0.183327
hsa-miR-4459	0.822138	0.47001	0.638242	0.450093	2.30263	1.88987	2.95596	2.78212	1	1.09061	0.516072	2.4405	0.0899861
hsa-miR-371b-5p	1	0.834904	0.678512	0.790286	4.47802	0.633494	2.14287	1.47335	1.03567	0.786643	4.67889	2.40863	0.203599
hsa-miR-6124	0.805079	0.320996	0.751015	1	4.37281	1.46154	2.3462	1.41297	0.970183	1.08382	0.556952	2.40811	0.188543
hsa-miR-1273f	0.222799	0.305048	0.353162	1.11039	3.43297	0.305007	1.20537	0.876283	0.841778	0.35166	0.644907	2.3975	0.253411
hsa-miR-4478	0.704671	0.406684	0.548816	0.513755	2.26435	1.5597	2.22371	1.59149	1	1.09914	0.60023	2.39398	0.103047
hsa-miR-1181	1	0.01	0.633724	0.01	2.16644	1.73826	3.45725	1.62514	0.954449	1.02118	0.01	2.38161	0.176117
hsa-miR-197-5p	0.883173	0.54053	0.684541	0.609819	3.11178	1.51979	1.79899	1.43094	1	1.17804	0.824477	2.37521	0.127982
hsa-miR-1307-3p	0.279659	0.01	0.01	0.01	0.67126	0.01	0.448076	0.01	0.01	0.01	0.01	2.30682	0.306306
hsa-miR-4788	0.826062	0.447084	0.726345	0.749924	3.39446	1.43192	1.75793	1.31212	1.16667	1	0.607948	2.29049	0.158486
hsa-miR-4701-5p	0.633125	0.01	0.344979	0.472931	2.31276	1	1.96999	4.46612	5.76254	1.94529	0.721713	2.28993	0.202903
hsa-miR-4281	1.32278	0.515354	1.0093	0.86122	5.44671	1.33726	2.37009	0.991034	0.915192	1	0.643106	2.28583	0.21099
hsa-miR-1185-2-3p	0.761181	0.288069	0.676789	0.366531	3.45506	0.355833	1.37317	0.385745	0.315005	0.01	0.01	2.27152	0.253631
hsa-miR-4698	1.01778	0.616374	0.874521	0.719342	4.35011	0.96405	2.51253	1.48759	0.939514	1	2.04927	2.2708	0.2033
hsa-miR-3141	0.573004	0.301017	0.743225	1.10738	4.17804	1	1.52533	1.44168	1.18136	0.927395	0.613325	2.2607	0.222512
hsa-miR-642a-3p	1.10725	0.665744	0.780039	0.709163	4.0361	1.16161	1.85557	1.25412	1	0.746152	0.68857	2.25826	0.180699
hsa-miR-4787-5p	0.542044	0.607054	0.876265	0.834757	3.73882	0.740255	1.72695	2.20416	1.72178	1	4.23632	2.25743	0.205101
hsa-miR-4701-3p	0.384367	0.310147	0.672058	0.607311	2.29053	1.15482	1.13128	1.08322	1.04002	0.692034	1	2.25727	0.147916
hsa-miR-630	2.74663	0.473928	0.562251	0.580017	6.91227	1.38037	3.06996	1.3634	1	0.670941	0.819963	2.25425	0.244744
hsa-miR-3934-5p	0.98433	0.354115	0.391985	0.773178	3.24589	1.21218	2.17508	1.51787	1.15961	1	0.758476	2.23875	0.183845
hsa-miR-5006-5p	0.696179	0.378582	0.605629	0.695145	2.65848	1.40988	2.1349	1.59793	1.016	1	0.688352	2.22686	0.141758
hsa-miR-513a-5p	1.03845	0.243825	0.271765	0.159447	1.33792	1.68877	2.94962	1	0.682006	1.1534	0.797889	2.22536	0.154425
hsa-miR-4741	0.81022	0.882666	1	0.338816	3.0036	0.891455	2.37296	1.32456	0.984078	1.0239	4.01891	2.22319	0.148802
hsa-miR-718	0.313047	0.01	0.01	0.336927	1.06381	0.391727	0.583109	0.332772	0.01	0.01	0.01	2.2206	0.227883
hsa-miR-188-5p	0.788356	0.275117	0.459143	0.572828	2.27078	1.47857	1.98844	1.51673	1.01564	1	0.472624	2.21085	0.139848
hsa-miR-4646-5p	0.519334	0.536482	1.27652	1.14813	5.26356	0.686982	1.24778	1.22049	1	0.639356	0.665603	2.20349	0.246716
hsa-miR-4443	0.928687	0.533848	1	0.80715	4.43908	1.0185	1.29026	1.07913	1.03071	0.8267	0.136762	2.18998	0.213772
hsa-miR-3679-5p	0.85915	0.528258	0.911172	1.15026	4.95728	0.906644	1.88941	1.4455	1.33669	1	0.892581	2.18867	0.230473
hsa-miR-6086	0.556774	0.450011	0.899744	1.21301	4.70344	0.686132	1.66191	1.35586	1.25702	0.91443	1	2.18749	0.245189
hsa-miR-663a	0.600385	0.452217	0.584095	1.63351	4.70633	1	1.39832	1.05421	0.942676	0.55842	1.15851	2.18544	0.232557
hsa-miR-6089	0.787417	0.514115	0.990904	1	4.94454	0.595546	2.01807	1.86934	1.45243	0.800105	1.14712	2.17909	0.248743
hsa-miR-3663-3p	0.705141	0.328132	0.746631	0.426213	2.73968	1	2.43611	1.69655	1.19325	0.874668	1.19527	2.16605	0.185655
hsa-miR-3911	0.561721	0.584642	1.01347	1.4804	5.03356	1	1.30311	1.08904	0.943074	0.675333	0.818274	2.16594	0.228437
hsa-miR-4669	0.820401	0.479474	0.814866	1.21704	4.65723	1	1.71007	1.53104	1.27026	0.779662	0.861446	2.15149	0.22694
hsa-miR-4746-3p	1.04727	0.573684	0.791482	0.545282	3.10285	1.44389	2.53728	1.31474	0.926187	1	0.782633	2.1478	0.14701
hsa-miR-138-2-3p	0.313015	0.01	0.182949	0.174242	1.41752	0.01	0.67887	0.01	0.01	0.01	0.167322	2.14489	0.308087
hsa-miR-4294	0.01	0.01	0.01	0.816455	1.75809	0.01	0.01	0.01	0.01	0.01	0.01	2.12574	0.325181
hsa-miR-1185-1-3p	1.5175	0.931694	1.12545	1.01648	5.78535	0.987375	2.67311	1	0.908856	0.906559	0.790158	2.10536	0.225486
hsa-miR-483-5p	1.01158	0.577876	0.890387	1	4.53999	0.979557	1.93702	1.26521	1.22017	0.808864	0.62907	2.10113	0.222707
hsa-miR-664a-5p	0.848897	0.246924	0.486742	0.251404	0.369026	2.70915	3.00291	2.174	2.14851	1.92967	1	2.09515	0.259372
hsa-miR-664b-5p	0.774982	0.510691	0.783425	0.247171	0.756791	2.50817	2.52792	2.13693	1.99093	1.38754	1	2.0911	0.185862
hsa-miR-4442	0.622783	0.378445	0.808619	0.918598	3.50185	1	1.52834	1.28754	1.16756	1.05309	0.540121	2.07672	0.214279
hsa-miR-582-5p	1.26222	2.47523	1.08175	0.01	2.39725	0.01	0.01	0.01	0.97878	1.50329	0.281684	2.07415	0.200666
hsa-miR-4515	0.864761	0.480162	0.693855	0.540429	2.46369	1.4018	2.22319	1.53655	1.16452	1	0.699676	2.0703	0.133344
hsa-miR-4649-3p	0.466187	0.01	0.461957	0.650084	2.2989	0.90461	1.33179	3.7928	5.52751	1.69943	0.481968	2.03615	0.230417
hsa-miR-1268a	0.939925	0.595285	0.907073	0.769951	3.36689	1.35638	1.56029	1.54274	1.24704	1	0.736953	2.03235	0.169058
hsa-miR-4298	0.428782	0.327226	0.992256	1.38273	4.66334	0.674798	1.45752	1.24628	1	0.771534	1.09614	2.02062	0.269053
hsa-miR-4430	1.16681	0.767891	0.375032	0.837131	3.01985	0.982683	1.51165	0.73848	0.709357	0.01	1.05709	2.00525	0.17484
hsa-miR-1225-5p	1	0.387356	0.649141	0.399899	2.12282	1.59662	1.76907	1.10293	0.83302	1.06315	0.375776	2.00426	0.137354
hsa-miR-4419a	0.621269	0.63256	1.08297	1.38208	5.23972	0.268162	1.70181	1.29461	1	0.427399	0.881528	1.98957	0.281354
hsa-miR-3960	0.977427	0.648394	1.09347	0.411872	3.54075	0.748629	2.33314	1.17373	1	0.860497	1.02522	1.98882	0.22339
hsa-miR-3652	0.38302	0.102093	0.581399	0.626901	1.63988	1.4135	1.54483	1.48638	1	1.11721	0.336344	1.98293	0.171512
hsa-miR-1275	1	0.286181	0.59308	0.7679	2.62457	1.71896	2.84847	1.76084	1.00948	0.96678	0.640153	1.96093	0.167582
hsa-miR-6132	0.807535	0.41562	0.477969	0.306937	1.19376	1.50942	3.21872	1.47452	1	1.07363	0.667307	1.9585	0.113447
hsa-miR-6125	1	0.719902	0.971832	0.949986	4.18936	0.779914	1.97821	1.67506	1.24642	0.92828	3.23862	1.94713	0.233118
hsa-miR-1285-3p	0.01	0.01	0.01	0.387285	0.76949	0.01	0.289248	0.362943	0.39474	0.01	0.324558	1.93842	0.337781
hsa-miR-4793-5p	0.635663	0.523924	1	1.62407	4.82555	0.962596	1.56073	1.09917	1.02331	0.846526	0.920177	1.93637	0.253355
hsa-miR-486-5p	1.677	0.800186	0.01	0.754635	1.51207	2.39743	0.954743	1.8799	2.20357	0.783104	1	1.92891	0.160412
hsa-miR-5195-3p	0.994703	0.707868	0.826809	1.35635	4.18494	1.23198	1.75398	1.13313	1	0.860936	0.744155	1.92733	0.209905
hsa-miR-6087	1.11348	0.568278	0.690255	0.649933	3.27931	0.87942	1.58919	1.77659	1.57506	0.874577	1	1.92651	0.216275
hsa-miR-328	0.580671	0.36602	0.01	0.01	0.429537	0.360866	0.01	0.01	0.391883	0.35098	0.391763	1.92522	0.194072
hsa-miR-501-5p	0.112706	0.01	0.01	0.139233	0.482742	0.01	0.693522	0.53721	0.860126	0.917987	1.02179	1.91931	0.323551
hsa-miR-762	1.85445	0.823054	0.746608	0.725388	4.39683	1.02509	1.97807	1.0062	0.892512	0.859444	1	1.87737	0.234519
hsa-miR-766-3p	0.55927	0.524412	0.856989	0.476539	2.30861	0.720226	0.702452	0.9385	1.31169	0.598896	0.449341	1.87725	0.195739
hsa-miR-4257	0.858513	0.724846	0.93598	0.962009	3.60203	0.840716	1.47714	1.01201	0.81895	0.394625	0.997966	1.87469	0.220563
hsa-miR-424-3p	0.340998	0.433529	0.01	0.546302	0.877003	0.359449	0.515786	0.322761	0.436759	0.466091	0.265437	1.86112	0.157864
hsa-miR-4449	0.475987	0.409935	0.500985	0.474271	1	1.27811	1.65935	1.20985	1.32597	1.44251	0.618861	1.85224	0.0913667
hsa-miR-1539	0.01	0.01	0.01	0.301048	0.573848	0.01	0.01	0.01	0.01	0.01	0.01	1.84972	0.3447
hsa-miR-671-5p	0.558311	0.01	1.14112	1.00377	4.53602	0.373161	1.49463	1.25611	1	0.661195	0.5412	1.81976	0.32004
hsa-miR-652-5p	0.835076	0.394426	0.652378	0.989132	3.07676	1.01249	1.19471	0.99257	0.640703	0.675393	0.401181	1.81043	0.229363
hsa-miR-6722-3p	0.598781	0.01	0.379431	0.478943	2.12629	0.475294	0.803382	0.549797	0.449041	0.329578	0.263571	1.79225	0.291508
hsa-miR-1228-3p	0.861611	0.902862	0.649784	0.01	1.48588	0.330552	0.964101	0.01	0.655539	0.01	0.77731	1.78737	0.198011
hsa-miR-3132	0.531382	0.798058	1.49505	1.4265	3.7549	1.53282	1.59713	1	0.824012	0.634845	0.01	1.7625	0.20201
hsa-miR-4299	1.71019	0.970602	0.750821	0.96364	4.1123	0.924547	1.65418	0.746188	1	1.03275	1.54079	1.75418	0.237725
hsa-miR-4304	0.240164	0.01	0.01	0.32994	0.996212	0.01	0.01	0.01	0.01	0.01	0.01	1.75178	0.346443
hsa-miR-150-3p	1.22773	0.296138	1.26504	1.6124	6.11909	0.746463	1.80882	1	0.947515	0.707	0.744162	1.74455	0.307817
hsa-miR-3156-5p	0.506467	0.31141	0.881437	0.822437	2.48048	1.03495	1.38907	1.13826	1.01897	1	0.420802	1.73134	0.226264
hsa-miR-3926	0.01	0.01	0.847585	1.36268	3.82082	0.01	0.87173	0.690109	0.782965	0.01	0.660248	1.72989	0.352712
hsa-miR-1234-5p	1.18757	0.501072	1	0.599602	2.98893	1.30146	1.64047	1.01911	0.783725	0.872946	0.640396	1.71911	0.212669
hsa-miR-5001-5p	0.67919	0.569578	0.89663	1	3.06455	0.761159	1.44825	1.69635	1.34893	0.959933	3.14871	1.70637	0.247114
hsa-miR-4516	1.09929	0.537789	1	0.650005	3.49447	0.632285	2.06576	1.56031	1.54799	0.845309	0.7528	1.69663	0.275091
hsa-miR-31-3p	0.333665	1.5223	1.92337	0.01	2.31004	0.01	0.01	0.01	0.622701	0.01	0.01	1.69487	0.294905
hsa-miR-125a-3p	0.868653	0.542868	0.742916	0.609261	2.71325	0.50588	1.13678	2.71133	2.54847	1.31006	1	1.69396	0.261155
hsa-miR-6500-5p	0.01	0.01	0.01	0.729316	1.24765	0.01	0.01	0.01	0.01	0.01	0.01	1.69174	0.367801
hsa-miR-2861	1	0.549789	0.702107	0.723244	2.86994	0.670196	1.49095	1.22453	1.06177	0.821503	1.6576	1.68632	0.252953
hsa-miR-3937	1.11858	0.01	0.823585	1.17748	4.31835	0.905873	1.58347	0.93818	0.771231	0.01	0.599743	1.67783	0.310452
hsa-miR-181c-3p	0.7775	0.156403	0.01	0.01	1.1667	0.01	0.01	0.01	0.01	0.01	0.01	1.6716	0.354271
hsa-miR-4728-5p	0.694584	0.468261	0.828792	0.86839	1.91263	1.59463	1.6821	1.14655	1	1.15725	0.64522	1.66217	0.148836
hsa-miR-1227-5p	1.02613	0.528554	0.661932	0.595754	2.3914	0.863426	1.61416	1.14337	1	0.975904	1.43453	1.65661	0.221849
hsa-miR-4657	0.604581	0.514168	0.371264	0.01	0.542362	0.575185	0.387561	0.01	0.01	0.01	0.01	1.65514	0.141653
hsa-miR-5194	1.00447	0.219554	0.965449	0.637616	2.54038	1.52495	1.52052	1	0.933678	1.04708	0.182279	1.64327	0.229089
hsa-miR-4689	0.969039	0.160439	1.01588	0.214779	2.54476	0.908344	1.49697	1.16368	1.00268	0.256132	0.01	1.64275	0.282019
hsa-miR-4327	1.08962	0.01	0.770529	0.966414	3.72369	0.90079	1.68893	1.01828	0.886161	0.328253	0.01	1.63962	0.310021
hsa-miR-155-3p	0.01	0.269125	0.156415	0.01	0.01	0.01	0.01	0.01	0.01	0.01	0.01	1.63889	0.362079
hsa-miR-134	1.51608	0.54455	0.996797	0.794627	3.74277	1.1072	1.60732	1	1.11541	0.826816	0.641345	1.63099	0.264205
hsa-miR-1306-3p	0.527619	0.01	0.919632	0.311604	1.47738	1.37446	0.682087	0.328195	0.617512	0.762897	0.01	1.6271	0.253571
hsa-miR-5684	0.595794	0.507843	0.65409	0.838185	1.79833	1.04968	1.54677	1.12551	1	1.16414	0.206979	1.60716	0.164878
hsa-miR-3659	0.685101	0.490696	0.611255	1.14353	1.64773	1.77281	1.57809	0.945102	1	1.07461	0.143228	1.60304	0.164099
hsa-miR-202-3p	1	0.644236	1.79561	2.34457	6.55567	0.95013	1.7817	0.986341	0.973285	1.55647	0.348961	1.58556	0.317914
hsa-miR-3154	0.01	0.01	0.805621	0.969055	2.80366	0.01	0.671491	0.01	0.314469	0.01	0.281512	1.58217	0.370464
hsa-miR-6090	1.78335	0.568306	1.75685	2.30717	7.66692	1	2.24362	0.820643	0.832576	0.69028	0.594166	1.57938	0.324893
hsa-miR-6068	1	0.561587	0.728856	0.621162	2.38239	0.744893	1.49188	1.25302	1.07897	0.949544	1.7057	1.56972	0.245642
hsa-miR-4793-3p	0.01	0.01	0.01	1.58387	1.67116	0.814986	0.255422	1.3889	1.60649	1.06116	0.01	1.55633	0.348561
hsa-miR-6088	1.02797	0.538503	1.52668	1.13963	4.21003	1	1.75112	0.978775	0.84995	0.872795	0.919762	1.55606	0.294054
hsa-miR-3064-5p	0.01	0.01	0.835526	1.55685	3.71588	0.01	0.01	0.01	0.01	0.01	0.01	1.55508	0.376048
hsa-miR-3127-5p	0.944492	0.286148	0.950787	0.777507	2.28827	1.57716	1.37054	1.09551	1	1.07981	0.149849	1.55328	0.224772
hsa-miR-4484	0.363437	0.48947	0.742945	1	2.15342	0.627441	1.32318	1.14512	1.31303	1.32919	0.975547	1.55258	0.264763
hsa-miR-31-5p	1.76815	4.19766	7.32285	0.01	9.54312	0.378933	0.870996	0.592586	1.86873	0.973544	0.948205	1.55145	0.326669
hsa-miR-1268b	0.573835	0.5288	1.04947	0.606968	1.8853	1	1.02407	1.15863	0.941941	0.849011	1.48181	1.5308	0.203437
hsa-miR-3195	1.01789	0.69538	1.08025	1.12418	3.08526	1.14089	0.989567	1	0.990986	0.976507	0.321851	1.52732	0.241791
hsa-miR-4787-3p	1.25678	0.663499	1.03629	0.01	1.9477	0.87839	0.693816	0.01	0.01	0.01	0.58819	1.51519	0.256835
hsa-miR-4506	0.749276	0.633703	0.311723	0.307302	0.964887	0.473066	0.288642	0.01	0.01	0.01	0.01	1.51404	0.159354
hsa-miR-1202	1.18722	0.744755	1.03074	0.635755	2.53753	1.02983	1.50828	0.649775	0.741261	1	0.262652	1.51105	0.224516
hsa-miR-4433-3p	0.983633	0.231902	0.887739	1	3.2517	0.85438	1.30773	1.16103	1.04702	1.04318	0.627013	1.51077	0.311871
hsa-miR-4271	1.10131	0.498673	0.982977	1	3.26366	0.845083	1.74672	1.20678	1.02914	0.761492	0.731149	1.49383	0.295513
hsa-miR-155-5p	1.77808	8.38675	5.30749	1	1.73241	1.95726	0.385722	0.210616	0.26309	0.292441	0.166215	1.49358	0.314894
hsa-miR-4738-3p	0.01	0.01	1.10668	1.62082	4.06279	0.01	1.05862	0.801303	0.453007	0.01	0.01	1.49143	0.384909
hsa-miR-1207-5p	1.80267	0.659718	1.15251	0.808398	3.53741	1.39994	1.90617	0.823006	0.820917	1	0.62049	1.48717	0.269454
hsa-miR-3162-3p	0.543322	0.205991	0.616113	0.810355	1.70265	1	1.08471	3.65972	5.33398	1.64161	0.543376	1.47662	0.257924
hsa-miR-144-3p	3.68425	0.260219	0.134041	0.860155	3.77054	2.86756	1.25646	1	1.87267	0.747027	0.294125	1.47449	0.324886
hsa-miR-135b-5p	0.623759	1.74122	1.62843	0.01	1.00504	0.586293	1.31108	0.470912	1	1.31162	0.732933	1.47315	0.285885
hsa-miR-1915-3p	1.33508	0.653041	0.911546	0.643918	2.79214	0.769177	1.67653	1.34606	1	0.858663	2.73372	1.45798	0.287319
hsa-miR-575	2.55505	0.511374	0.906151	0.912021	4.81017	1.03742	2.04099	1	1.02846	0.945402	0.767612	1.45407	0.336973
hsa-miR-1914-3p	0.507839	0.413905	0.921895	0.78473	1.68226	1.12194	1.12676	1.12642	1.01869	1	0.429639	1.45322	0.217855
hsa-miR-3137	0.79747	0.01	0.715793	0.326404	1.71525	0.941959	1.44873	1.14258	1.13662	1.06207	0.975869	1.44983	0.309961
hsa-miR-610	0.368233	0.139352	0.962603	1.38197	3.10155	0.691235	1.08074	0.922412	0.546987	0.525461	0.01	1.44947	0.346278
hsa-miR-6126	0.874978	0.570884	0.907389	1.57927	3.47559	0.82425	1	1.47401	1.7251	1.03873	0.542737	1.44891	0.313439
hsa-miR-3198	0.657936	0.345101	0.933334	0.731018	1.73539	1.26488	1.49616	1.05988	1	1.08941	0.278137	1.44055	0.229437
hsa-miR-638	0.773449	0.436402	0.823007	0.762823	2.04774	0.902477	1.2709	1.43357	1.27274	1	1.26407	1.43545	0.25712
hsa-miR-6076	0.502119	0.368691	1	1.54783	3.26461	0.724618	1.24398	1.40808	1.16496	0.812372	0.555177	1.42885	0.336712
hsa-miR-629-5p	0.01	0.01	0.01	0.144125	0.214149	0.01	0.01	0.01	0.01	0.01	0.01	1.42665	0.3943
hsa-miR-1224-5p	0.897403	0.555686	1	1.38859	3.3333	0.777939	1.46427	1.55455	1.30111	0.87229	0.612497	1.42025	0.31864
hsa-miR-222-3p	2.21012	2.41342	1.70302	0.379529	2.24997	1.35443	1	0.413523	0.56264	0.590036	0.450737	1.40188	0.208945
hsa-miR-4465	1.16193	0.969662	1.42542	0.88645	2.79662	1.07159	1.80676	0.9411	0.776213	0.652534	1	1.39267	0.249653
hsa-miR-572	0.683512	0.391411	0.825529	0.727451	1.90099	0.808688	1.17675	1.50011	1.37162	1	1.44817	1.38659	0.279207
hsa-miR-371a-5p	0.793269	0.736407	1.07038	1.43378	2.7871	1.03928	1.16604	1	0.922119	0.723379	0.768698	1.38374	0.280313
hsa-miR-3656	1.04835	0.407063	0.856986	0.902577	2.46543	1	1.12638	1.16811	1.08933	0.904918	0.76279	1.37914	0.297267
hsa-miR-937-5p	1.20687	0.606099	1.38327	0.986796	3.32112	1	1.86849	1.0356	0.88041	0.796651	0.722438	1.3775	0.313167
hsa-miR-4466	1.16574	0.626368	1.49527	1.64496	4.38585	0.888973	1.78771	0.942548	0.824676	0.777083	1	1.37047	0.342718
hsa-miR-4463	0.81817	0.356531	0.840905	0.751024	1.9395	1	1.27563	1.17927	1.07866	1.03728	0.686778	1.36759	0.278083
hsa-miR-1229-5p	0.445405	0.435288	1.51106	1.38999	3.62657	0.487339	1.42175	0.985541	1	0.708853	1.24019	1.35941	0.36785
hsa-miR-4687-3p	2.31919	0.619621	1	0.714241	3.0421	1.82076	1.67881	0.817936	0.772137	1.05244	0.553365	1.35926	0.301428
hsa-miR-451a	1.67673	1.0813	0.142316	1.01125	1.75111	1	0.217989	0.457364	1.19575	0.503235	0.690482	1.35406	0.271848
hsa-miR-211-3p	0.662182	0.636771	1.1583	0.875985	2.00586	1	0.888536	2.10847	1.97287	1.46555	0.623989	1.35089	0.253805
hsa-miR-574-3p	2.01292	1.21748	0.937385	0.779397	2.9388	0.854643	1	1.03937	1.46669	0.927551	0.897625	1.34352	0.299903
hsa-miR-203a	0.35826	0.39223	0.362006	0.01	0.01	0.578281	0.01	0.01	0.314698	0.370238	0.263704	1.34268	0.35176
hsa-miR-193b-3p	1.41719	1.56406	1.4632	0.649663	1.95929	1.19694	0.547801	0.528366	1	0.892936	0.934782	1.33717	0.156261
hsa-miR-5190	0.999414	0.890256	1.06358	1.15597	3.0173	0.358204	1.1486	0.408694	0.694551	0.01	0.611043	1.3252	0.345053
hsa-miR-1271-5p	1.68326	1.90259	0.330118	0.337828	1.15094	0.01	0.01	0.01	0.01	0.01	0.01	1.30296	0.377533
hsa-miR-197-3p	1.34328	1.01415	0.760192	0.534755	1.50143	0.917442	0.895452	1.24998	1.76206	1	0.738171	1.30126	0.214337
hsa-miR-939-5p	0.752745	0.69342	1.39098	0.845099	1.98114	1.20384	1.04849	1	0.909587	0.94532	1.17222	1.29763	0.26146
hsa-miR-338-5p	0.397146	0.381878	0.376605	0.258126	0.622254	0.324178	0.398603	0.241354	0.205797	0.358936	0.212414	1.28728	0.191728
hsa-miR-4539	0.255504	0.401857	1.05465	1.25153	2.2372	0.654591	1.17104	1.347	0.886586	0.815263	1	1.28574	0.363234
hsa-miR-1587	0.781563	0.573935	2.95456	4.67251	9.14478	1	2.02641	1.47622	0.966438	0.761856	0.904594	1.27473	0.40527
hsa-miR-4672	1.15468	0.711111	0.934417	1.05126	2.34204	0.922757	1.11846	0.902316	1	0.990729	1.19284	1.26607	0.308993
hsa-miR-4532	1.54188	0.389578	0.576977	0.583158	2.20759	0.818002	1.49531	1.06451	0.982477	1	1.09746	1.26393	0.363673
hsa-miR-625-5p	0.388817	0.72924	0.767431	0.01	0.726301	0.01	0.01	0.01	0.01	0.01	0.01	1.25663	0.386797
hsa-miR-6512-5p	0.494229	0.393787	1.00633	1.01971	1.904	0.869234	1.04352	0.993371	1.03537	1	0.116252	1.25662	0.337735
hsa-miR-193a-5p	2.32002	1.63306	0.977786	0.61326	2.20136	1.07244	0.987655	0.46175	0.574724	0.767494	0.933794	1.25461	0.308403
hsa-miR-3620-5p	0.319553	0.291175	0.885577	1	1.41199	1.04407	1.06982	1.68468	1.09831	0.941354	0.915216	1.24584	0.33408
hsa-miR-3188	1.17469	0.591181	2.0355	3.26944	7.46394	0.01	1.74868	0.771285	0.878936	0.01	0.01	1.24469	0.420508
hsa-miR-130b-3p	2.02678	1.93705	1.72284	0.974193	2.11544	1.78732	1	0.254575	0.757179	0.325481	0.168404	1.23625	0.159286
hsa-miR-4665-3p	1.52417	1.10298	1.35522	0.688184	2.30472	1	1.36682	0.644121	0.639876	0.612487	0.720355	1.23549	0.299271
hsa-miR-4530	1.10638	0.526472	1.3612	1.36892	3.30619	0.837107	1.20546	0.988028	1	0.759749	0.726999	1.21719	0.384486
hsa-miR-6127	0.682146	0.453737	0.892507	0.70872	1.23275	1.08777	1.02926	1	1.00372	1.02422	0.346796	1.21498	0.272854
hsa-miR-4668-5p	1.70842	0.293713	1	0.581634	2.43777	1.26082	1.33096	0.713033	0.815722	0.606006	1.68386	1.21344	0.377729
hsa-miR-34b-5p	3.48383	2.95649	1.82926	1.17162	3.88143	1	0.400423	0.01	0.144739	0.462361	0.01	1.20868	0.350493
hsa-miR-3125	0.501433	0.404218	1	0.884756	1.43511	1.00008	0.979362	1.0068	1.04924	1.0824	0.346506	1.18993	0.337534
hsa-miR-190a	0.355174	0.01	0.01	0.01	0.422001	0.01	0.01	0.01	0.385322	0.45094	0.01	1.17812	0.453525
hsa-miR-99b-3p	0.169341	0.01	0.01	0.01	0.200943	0.01	0.143527	0.01	0.01	0.01	0.01	1.16691	0.452508
hsa-miR-4713-3p	0.649466	0.473778	0.963769	0.714968	1	1.23811	1.38914	1.18879	1.21485	1.36551	0.392513	1.1648	0.314794
hsa-miR-4284	0.71959	0.967345	0.875031	1	1.41784	0.624736	0.834997	1.23387	2.53993	2.63826	1.57701	1.16006	0.300083
hsa-miR-4716-3p	0.554065	0.428139	0.962045	0.822399	1.09213	1.1649	1.12785	1	1.02442	1.15339	0.277131	1.14824	0.341656
hsa-miR-221-3p	2.16927	1.49582	1.19419	0.320719	1.67118	1.06156	0.71236	0.48804	0.908165	1	0.803406	1.14776	0.381844
hsa-miR-330-3p	0.28802	0.01	0.01	0.01	0.333472	0.01	0.01	0.01	0.01	0.01	0.01	1.14756	0.460134
hsa-miR-1260b	1.47455	1.78295	1.26752	1	1.86599	0.625137	1.54712	0.510341	0.659624	0.94138	0.246877	1.14217	0.348424
hsa-miR-425-5p	1.5307	1.98093	1.63308	1.01067	1.74898	1	0.616186	0.385557	0.843967	0.800783	0.765233	1.13306	0.313909
hsa-miR-6717-5p	0.703108	0.471048	1	0.754952	0.913303	1.40012	1.41326	1.17161	1.17054	1.37686	0.28977	1.13279	0.360329
hsa-miR-3940-5p	2.19952	0.88075	2.13876	0.959708	3.46726	1.63802	2.57969	0.768346	0.797553	1	0.638185	1.12987	0.402258
hsa-miR-92b-3p	0.115437	0.01	0.01	0.01	0.132551	0.01	0.01	0.01	0.01	0.01	0.01	1.12636	0.460395
hsa-miR-200b-3p	0.440687	1.03824	0.620424	1.25023	1	0.559423	0.697403	0.965243	2.47097	2.60276	1.61884	1.12388	0.379115
hsa-miR-4505	0.926364	0.599687	2.45299	3.72943	6.38741	1	1.69487	1.23994	0.990831	0.945149	0.843832	1.12355	0.446266
hsa-miR-5581-5p	0.511796	0.390141	0.961456	0.714905	1	1.05672	1.0906	1.00711	1.03073	1.09948	0.282543	1.11823	0.373686
hsa-miR-1273g-3p	0.802346	0.742473	0.867704	1	1.22728	1.00638	1.32824	0.993685	1.04178	1.2106	0.442469	1.11464	0.26906
hsa-miR-3196	0.628785	0.573573	1.10681	0.707186	1.42402	0.712784	1.00169	1.09418	1.03584	1	0.545211	1.10955	0.391245
hsa-miR-146a-5p	4.63622	5.64349	3.47308	2.43931	5.17117	0.869156	0.830014	0.326224	0.917205	1	0.447523	1.10762	0.414731
hsa-miR-605	0.387765	0.49283	2.43609	3.02779	5.46794	0.50164	0.70423	0.528688	0.384809	0.627639	0.01	1.10437	0.45861
hsa-miR-4739	1.44859	1	2.44049	0.622571	2.49253	1.48435	1.86538	0.531225	0.627211	0.893896	0.421905	1.10312	0.416017
hsa-miR-4306	1.86179	1.49925	1.41362	1.72231	2.99224	1	0.950803	0.583464	0.982727	0.967369	0.575836	1.0988	0.40079
hsa-miR-4507	0.554219	0.441993	1.59924	2.28506	3.56563	0.839632	1.14077	1.29719	1	0.805332	0.831085	1.09209	0.453832
hsa-miR-500a-5p	0.386491	0.253074	0.522978	0.896192	1.15225	0.564766	1.12545	1.21171	1.63091	1.83046	0.782237	1.09106	0.432943
hsa-miR-6724-5p	1	0.709227	3.47132	5.73847	9.42159	0.982119	2.16543	1.29601	0.993787	0.908716	0.852958	1.08846	0.464456
hsa-miR-3665	0.951328	0.522385	1.5077	1.35153	2.68239	0.914522	1.19954	1.03595	1	0.826999	0.546593	1.08102	0.4439
hsa-miR-6723-5p	0.70304	0.548062	1	1.09918	1.66043	0.799434	0.847936	1.05403	1.17439	1.06073	0.228315	1.07341	0.428565
hsa-miR-6085	1.56795	1.40502	1.403	1	1.88597	0.956279	1.35697	0.402697	0.508586	0.791161	0.2916	1.06959	0.392926
hsa-miR-6131	0.655451	0.412652	1	0.849127	0.972117	1.29402	1.18259	1.08166	1.1004	1.22937	0.277303	1.06956	0.421853
hsa-miR-3653	1.55135	1.29336	1	0.950337	1.56613	0.871654	1.2445	0.752011	1.01445	0.939459	0.993068	1.06553	0.398813
hsa-miR-4653-3p	0.847783	0.591743	1	0.786913	0.982702	1.21421	1.30764	1.0466	1.04615	1.21324	0.528987	1.05844	0.401419
hsa-miR-4763-3p	3.4155	1	2.0996	0.88175	3.66189	2.10655	2.61361	0.758309	0.760532	0.935119	0.745411	1.05809	0.456454
hsa-miR-122-5p	2.12726	3.67655	1.75405	1.25956	0.295304	1.44292	0.01	0.01	0.01	0.01	0.01	1.05328	0.466621
hsa-miR-5701	1.50832	1.06461	0.209737	0.697949	1.47	0.01	0.77585	0.01	0.01	0.01	0.172935	1.05323	0.472164
hsa-miR-4252	1.52255	1.05328	1.28998	0.657068	1.8318	0.768507	0.876611	0.01	0.01	0.01	0.01	1.05303	0.444126
hsa-miR-34a-3p	2.1046	1.10493	0.648767	0.302847	1.74482	0.356826	0.01	0.01	0.01	0.01	0.01	1.0492	0.472486
hsa-miR-1305	0.627707	0.427299	0.979441	0.877194	1.00479	1.17352	1.14647	1	1.06748	1.20286	0.297068	1.04881	0.439432
hsa-miR-1260a	2.09755	1.85672	1.51515	0.863696	1.90653	0.901472	1.51692	0.436548	0.596593	1	0.208011	1.04207	0.4515
hsa-miR-4454	1.18319	1.25707	1.1269	0.991663	1.18268	1	1.21907	0.608196	0.666635	0.888598	0.299637	1.0418	0.327102
hsa-miR-5739	0.936876	1	1.3847	0.98454	1.63532	0.775455	0.927319	2.17241	2.42252	1.65719	0.657341	1.03166	0.455639
hsa-miR-1288	0.619539	0.445533	1	0.763076	0.824135	1.1702	1.09699	1.07012	1.02583	1.17876	0.01	1.02403	0.469823
hsa-miR-512-3p	0.669639	0.686127	0.01	0.01	0.01	0.01	0.774554	0.936939	1.11144	1.24271	0.842057	1.02391	0.493455
hsa-miR-186-5p	3.16001	1.8538	0.993186	0.638625	2.09601	0.942025	1.17577	0.565558	1	1.12347	0.706542	1.02087	0.485515
hsa-miR-1272	0.01	0.01	0.01	0.01	0.01	0.01	0.01	0.01	0.01	0.01	0.01	1	1
hsa-miR-642b-5p	0.01	0.01	0.01	0.01	0.01	0.01	0.01	0.01	0.01	0.01	0.01	1	1
hsa-miR-616-3p	0.01	0.01	0.01	0.01	0.01	0.01	0.01	0.01	0.01	0.01	0.01	1	1
hsa-miR-519e-3p	0.01	0.01	0.01	0.01	0.01	0.01	0.01	0.01	0.01	0.01	0.01	1	1
hsa-miR-499b-3p	0.01	0.01	0.01	0.01	0.01	0.01	0.01	0.01	0.01	0.01	0.01	1	1
hsa-miR-645	0.01	0.01	0.01	0.01	0.01	0.01	0.01	0.01	0.01	0.01	0.01	1	1
hsa-miR-520e	0.01	0.01	0.01	0.01	0.01	0.01	0.01	0.01	0.01	0.01	0.01	1	1
hsa-miR-3687	0.01	0.01	0.01	0.01	0.01	0.01	0.01	0.01	0.01	0.01	0.01	1	1
hsa-miR-4439	0.01	0.01	0.01	0.01	0.01	0.01	0.01	0.01	0.01	0.01	0.01	1	1
hsa-miR-6128	0.01	0.01	0.01	0.01	0.01	0.01	0.01	0.01	0.01	0.01	0.01	1	1
hsa-miR-3936	0.01	0.01	0.01	0.01	0.01	0.01	0.01	0.01	0.01	0.01	0.01	1	1
hsa-miR-4425	0.01	0.01	0.01	0.01	0.01	0.01	0.01	0.01	0.01	0.01	0.01	1	1
hsa-miR-4519	0.01	0.01	0.01	0.01	0.01	0.01	0.01	0.01	0.01	0.01	0.01	1	1
hsa-miR-4448	0.01	0.01	0.01	0.01	0.01	0.01	0.01	0.01	0.01	0.01	0.01	1	1
hsa-miR-508-3p	0.01	0.01	0.01	0.01	0.01	0.01	0.01	0.01	0.01	0.586533	0.56133	1	1
hsa-miR-5002-5p	0.01	0.01	0.01	0.01	0.01	0.01	0.01	0.01	0.01	0.01	0.01	1	1
hsa-miR-4467	0.01	0.01	0.01	0.01	0.01	0.01	0.01	0.01	0.01	0.01	0.01	1	1
hsa-miR-3179	0.01	0.01	0.01	0.01	0.01	0.01	0.01	0.01	0.01	0.01	0.01	1	1
hsa-miR-1251	0.01	0.01	0.01	0.01	0.01	0.01	0.01	0.01	0.01	0.01	0.01	1	1
hsa-miR-3124-3p	0.01	0.01	0.01	0.01	0.01	0.01	0.01	0.01	0.01	0.01	0.01	1	1
hsa-miR-3129-3p	0.01	0.01	0.01	0.01	0.01	0.01	0.01	0.01	0.01	0.01	0.01	1	1
hsa-miR-3184-3p	0.01	0.01	0.01	0.01	0.01	0.01	0.01	0.01	0.01	0.01	0.01	1	1
hsa-miR-4781-3p	0.01	0.01	0.01	0.01	0.01	0.01	0.01	0.01	0.01	0.01	0.01	1	1
hsa-miR-766-5p	0.01	0.01	0.01	0.01	0.01	0.01	0.01	0.01	0.01	0.01	0.01	1	1
hsa-miR-548az-5p	0.01	0.01	0.01	0.01	0.01	0.01	0.01	0.01	0.01	0.01	0.01	1	1
hsa-miR-4670-3p	0.01	0.01	0.01	0.01	0.01	0.01	0.01	0.01	0.01	0.01	0.01	1	1
hsa-miR-518e-3p	0.01	0.01	0.01	0.01	0.01	0.01	0.01	0.01	0.01	0.01	0.01	1	1
hsa-miR-548ap-5p	0.01	0.01	0.01	0.01	0.01	0.01	0.01	0.01	0.01	0.01	0.01	1	1
hsa-miR-3622a-3p	0.01	0.01	0.01	0.01	0.01	0.01	0.01	0.01	0.01	0.01	0.01	1	1
hsa-miR-3123	0.01	0.01	0.01	0.01	0.01	0.01	0.01	0.01	0.01	0.01	0.01	1	1
hsa-miR-4280	0.01	0.01	0.01	0.01	0.01	0.01	0.01	0.01	0.01	0.01	0.01	1	1
hsa-miR-4727-3p	0.01	0.01	0.01	0.01	0.01	0.01	0.01	0.01	0.01	0.01	0.01	1	1
hsa-miR-1298	0.01	0.01	0.01	0.01	0.01	0.01	0.01	0.01	0.01	0.01	0.01	1	1
hsa-miR-4792	0.01	0.01	0.01	0.01	0.01	0.01	0.01	0.01	0.01	0.01	0.01	1	1
hsa-miR-943	0.01	0.01	0.01	0.01	0.01	0.01	0.01	0.01	0.01	0.01	0.01	1	1
hsa-miR-3126-5p	0.01	0.01	0.01	0.01	0.01	0.01	0.01	0.01	0.01	0.01	0.01	1	1
hsa-miR-642a-5p	0.01	0.01	0.01	0.01	0.01	0.01	0.01	0.01	0.01	0.01	0.01	1	1
hsa-miR-3675-5p	0.01	0.01	0.01	0.01	0.01	0.01	0.01	0.01	0.01	0.01	0.01	1	1
hsa-miR-5682	0.01	0.01	0.01	0.01	0.01	0.01	0.01	0.01	0.01	0.01	0.01	1	1
hsa-miR-4265	0.01	0.01	0.01	0.01	0.01	0.01	0.01	0.01	0.01	0.01	0.01	1	1
hsa-miR-4677-3p	0.01	0.01	0.01	0.01	0.01	0.01	0.01	0.01	0.01	0.01	0.01	1	1
hsa-miR-4653-5p	0.01	0.01	0.01	0.01	0.01	0.01	0.01	0.01	0.01	0.01	0.01	1	1
hsa-miR-4649-5p	0.01	0.01	0.01	0.01	0.01	0.01	0.01	0.01	0.01	0.01	0.01	1	1
hsa-miR-548h-5p	0.01	0.01	0.01	0.01	0.01	0.01	0.01	0.01	0.01	0.01	0.01	1	1
hsa-miR-6514-3p	0.01	0.01	0.01	0.01	0.01	0.01	0.01	0.01	0.01	0.01	0.01	1	1
hsa-miR-491-5p	0.01	0.01	0.01	0.01	0.01	0.01	0.01	0.01	0.01	0.01	0.01	1	1
hsa-miR-5047	0.01	0.01	0.01	0.01	0.01	0.01	0.01	0.01	0.01	0.01	0.01	1	1
hsa-miR-6509-3p	0.01	0.01	0.01	0.01	0.01	0.01	0.01	0.01	0.01	0.01	0.01	1	1
hsa-miR-376a-5p	0.01	0.01	0.01	0.01	0.01	0.01	0.01	0.01	0.01	0.01	0.01	1	1
hsa-miR-20b-3p	0.01	0.01	0.01	0.01	0.01	0.01	0.01	0.01	0.01	0.01	0.01	1	1
hsa-miR-550b-3p	0.01	0.01	0.01	0.01	0.01	0.01	0.01	0.01	0.01	0.01	0.01	1	1
hsa-miR-4742-3p	0.01	0.01	0.01	0.01	0.01	0.01	0.01	0.01	0.01	0.01	0.01	1	1
hsa-miR-4768-5p	0.01	0.01	0.01	0.01	0.01	0.01	0.01	0.01	0.01	0.01	0.01	1	1
hsa-miR-3117-3p	0.01	0.01	0.01	0.01	0.01	0.01	0.01	0.01	0.01	0.01	0.01	1	1
hsa-miR-5702	0.01	0.01	0.01	0.01	0.01	0.01	0.01	0.01	0.01	0.01	0.01	1	1
hsa-miR-3146	0.01	0.01	0.01	0.01	0.01	0.01	0.01	0.01	0.01	0.01	0.01	1	1
hsa-miR-223-5p	0.01	0.01	0.01	0.01	0.01	0.01	0.01	0.01	0.01	0.01	0.01	1	1
hsa-miR-3136-5p	0.01	0.01	0.01	0.01	0.01	0.01	0.01	0.01	0.01	0.01	0.01	1	1
hsa-miR-4635	0.01	0.01	0.01	0.01	0.01	0.01	0.01	0.01	0.01	0.01	0.01	1	1
hsa-miR-138-1-3p	0.01	0.01	0.01	0.01	0.01	0.01	0.01	0.01	0.01	0.01	0.01	1	1
hsa-miR-6071	0.01	0.01	0.01	0.01	0.01	0.01	0.01	0.01	0.01	0.01	0.01	1	1
hsa-miR-4774-3p	0.01	0.01	0.01	0.01	0.01	0.01	0.01	0.01	0.01	0.01	0.01	1	1
hsa-miR-211-5p	0.01	0.01	0.01	0.01	0.01	0.01	0.01	0.01	0.01	0.01	0.01	1	1
hsa-miR-548ae	0.01	0.01	0.01	0.01	0.01	0.01	0.01	0.01	0.01	0.01	0.01	1	1
hsa-miR-1295a	0.01	0.01	0.01	0.01	0.01	0.01	0.01	0.01	0.01	0.01	0.01	1	1
hsa-miR-3671	0.01	0.01	0.01	0.01	0.01	0.01	0.01	0.01	0.01	0.01	0.01	1	1
hsa-miR-375	0.01	0.01	0.01	0.01	0.01	0.01	0.01	0.01	0.01	0.01	0.01	1	1
hsa-miR-548aj-5p	0.01	0.01	0.01	0.01	0.01	0.01	0.01	0.01	0.01	0.01	0.01	1	1
hsa-miR-200c-5p	0.01	0.01	0.01	0.01	0.01	0.01	0.01	0.01	0.01	0.01	0.01	1	1
hsa-miR-3685	0.01	0.01	0.01	0.01	0.01	0.01	0.01	0.01	0.01	0.01	0.01	1	1
hsa-miR-4652-3p	0.01	0.01	0.01	0.01	0.01	0.01	0.01	0.25328	1.00809	0.01	0.01	1	1
hsa-miR-1910	0.01	0.01	0.01	0.01	0.01	0.01	0.01	0.01	0.01	0.01	0.01	1	1
hsa-miR-519c-3p	0.01	0.01	0.01	0.01	0.01	0.01	0.01	0.01	0.01	0.01	0.01	1	1
hsa-miR-219-1-3p	0.01	0.01	0.01	0.01	0.01	0.01	0.01	0.01	0.01	0.01	0.01	1	1
hsa-miR-4305	0.01	0.01	0.01	0.01	0.01	0.01	0.01	0.01	0.01	0.01	0.01	1	1
hsa-miR-4804-5p	0.01	0.01	0.01	0.01	0.01	0.01	0.01	0.01	0.01	0.01	0.01	1	1
hsa-miR-449c-3p	0.01	0.01	0.01	0.01	0.01	0.01	0.01	0.01	0.01	0.01	0.01	1	1
hsa-miR-488-5p	0.01	0.01	0.01	0.01	0.01	0.01	0.01	0.01	0.01	0.01	0.01	1	1
hsa-miR-4691-3p	0.01	0.01	0.01	0.01	0.01	0.01	0.01	0.01	0.01	0.01	0.01	1	1
hsa-miR-3662	0.01	0.01	0.01	0.01	0.01	0.01	0.01	0.01	0.01	0.01	0.01	1	1
hsa-miR-5571-3p	0.01	0.01	0.01	0.01	0.01	0.01	0.01	0.01	0.01	0.01	0.01	1	1
hsa-miR-4638-5p	0.01	0.01	0.01	0.01	0.01	0.01	0.01	0.01	0.01	0.01	0.01	1	1
hsa-miR-616-5p	0.01	0.01	0.01	0.01	0.01	0.01	0.01	0.01	0.01	0.01	0.01	1	1
hsa-miR-639	0.01	0.01	0.01	0.01	0.01	0.01	0.01	0.01	0.01	0.01	0.01	1	1
hsa-miR-4458	0.01	0.01	0.01	0.01	0.01	0.01	0.01	0.01	0.01	0.01	0.01	1	1
hsa-miR-4645-5p	0.01	0.01	0.01	0.01	0.01	0.01	0.01	0.01	0.01	0.01	0.01	1	1
hsa-miR-567	0.01	0.01	0.01	0.01	0.01	0.01	0.01	0.01	0.01	0.01	0.01	1	1
hsa-miR-185-3p	0.01	0.01	0.01	0.01	0.01	0.01	0.01	0.01	0.01	0.01	0.01	1	1
hsa-miR-4307	0.01	0.01	0.01	0.01	0.01	0.01	0.01	0.01	0.01	0.01	0.01	1	1
hsa-miR-6511a-3p	0.01	0.01	0.01	0.01	0.01	0.01	0.01	0.01	0.01	0.01	0.01	1	1
hsa-miR-376b-5p	0.01	0.01	0.01	0.01	0.01	0.01	0.01	0.01	0.01	0.01	0.01	1	1
hsa-miR-548ak	0.01	0.01	0.01	0.01	0.01	0.01	0.01	0.01	0.01	0.01	0.01	1	1
hsa-miR-6501-5p	0.01	0.01	0.01	0.01	0.01	0.01	0.01	0.01	0.01	0.01	0.01	1	1
hsa-miR-33a-3p	0.01	0.01	0.01	0.01	0.01	0.01	0.01	0.01	0.01	0.01	0.01	1	1
hsa-miR-3667-3p	0.01	0.01	0.01	0.01	0.01	0.01	0.01	0.01	0.01	0.01	0.01	1	1
hsa-miR-3618	0.01	0.01	0.01	0.01	0.01	0.01	0.01	0.01	0.01	0.01	0.01	1	1
hsa-miR-3140-5p	0.01	0.01	0.01	0.01	0.01	0.01	0.01	0.01	0.01	0.01	0.01	1	1
hsa-miR-376a-2-5p	0.01	0.01	0.01	0.01	0.01	0.01	0.01	0.01	0.01	0.01	0.01	1	1
hsa-miR-6511b-3p	0.01	0.01	0.01	0.01	0.01	0.01	0.01	0.01	0.01	0.01	0.01	1	1
hsa-miR-3684	0.01	0.01	0.01	0.01	0.01	0.01	0.01	0.01	0.01	0.01	0.01	1	1
hsa-miR-4500	0.01	0.01	0.01	0.01	0.01	0.01	0.01	0.01	0.01	0.01	0.01	1	1
hsa-miR-1269a	0.01	0.01	0.01	0.01	0.01	0.01	0.01	0.01	0.01	0.01	0.01	1	1
hsa-miR-507	0.01	0.01	0.01	0.01	0.01	0.01	0.706532	0.01	0.01	0.386184	0.01	1	1
hsa-miR-4444	0.01	0.01	0.01	0.01	0.01	0.01	0.01	0.01	0.01	0.01	0.01	1	1
hsa-miR-520g	0.01	0.01	0.01	0.01	0.01	0.01	0.01	0.01	0.01	0.01	0.01	1	1
hsa-miR-3134	0.01	0.01	0.01	0.01	0.01	0.01	0.01	0.01	0.01	0.01	0.01	1	1
hsa-miR-548az-3p	0.01	0.01	0.01	0.01	0.01	0.01	0.01	0.01	0.01	0.01	0.01	1	1
hsa-miR-4504	0.01	0.01	0.01	0.01	0.01	0.01	0.01	0.01	0.01	0.01	0.01	1	1
hsa-miR-504	0.01	0.01	0.01	0.01	0.01	0.01	0.01	0.01	0.01	0.01	0.01	1	1
hsa-miR-5089-3p	0.01	0.01	0.01	0.01	0.01	0.01	0.01	0.01	0.01	0.01	0.01	1	1
hsa-miR-1237-3p	0.01	0.01	0.01	0.01	0.01	0.01	0.01	0.01	0.01	0.01	0.01	1	1
hsa-miR-5692a	0.01	0.01	0.01	0.01	0.01	0.01	0.01	0.01	0.01	0.01	0.01	1	1
hsa-miR-6501-3p	0.01	0.01	0.01	0.01	0.01	0.01	0.01	0.01	0.01	0.01	0.01	1	1
hsa-miR-938	0.01	0.01	0.01	0.01	0.01	0.01	0.01	0.01	0.01	0.01	0.01	1	1
hsa-miR-10a-3p	0.01	0.01	0.01	0.01	0.01	0.01	0.01	0.01	0.301534	0.205599	0.01	1	1
hsa-miR-5693	0.01	0.01	0.01	0.01	0.01	0.01	0.01	0.01	0.01	0.01	0.01	1	1
hsa-miR-4753-3p	0.01	0.01	0.01	0.01	0.01	0.01	0.01	0.01	0.01	0.01	0.01	1	1
hsa-miR-3622a-5p	0.01	0.01	0.01	0.01	0.01	0.01	0.01	0.01	0.01	0.01	0.01	1	1
hsa-miR-374c-3p	0.01	0.01	0.01	0.01	0.01	0.01	0.01	0.01	0.01	0.01	0.01	1	1
hsa-miR-4708-3p	0.01	0.01	0.01	0.01	0.01	0.01	0.01	0.01	0.01	0.01	0.01	1	1
hsa-miR-122-3p	0.01	0.01	0.01	0.01	0.01	0.01	0.01	0.01	0.01	0.01	0.01	1	1
hsa-miR-6070	0.01	0.01	0.01	0.01	0.01	0.01	0.01	0.01	0.01	0.01	0.01	1	1
hsa-miR-378j	0.01	0.01	0.01	0.01	0.01	0.01	0.01	0.01	0.01	0.01	0.01	1	1
hsa-miR-589-5p	0.01	0.01	0.01	0.01	0.01	0.01	0.01	0.01	0.01	0.01	0.01	1	1
hsa-miR-4725-3p	0.01	0.01	0.01	0.01	0.01	0.01	0.01	0.01	0.01	0.01	0.01	1	1
hsa-miR-3675-3p	0.01	0.01	0.01	0.01	0.01	0.01	0.01	0.01	0.01	0.01	0.01	1	1
hsa-miR-4318	0.01	0.01	0.01	0.01	0.01	0.01	0.01	0.01	0.01	0.01	0.01	1	1
hsa-miR-520a-5p	0.01	0.01	0.01	0.01	0.01	0.01	0.01	0.01	0.01	0.01	0.01	1	1
hsa-miR-3157-3p	0.01	0.01	0.01	0.01	0.01	0.01	0.01	0.01	0.01	0.01	0.01	1	1
hsa-miR-551a	0.01	0.01	0.01	0.01	0.01	0.01	0.01	0.01	0.01	0.01	0.01	1	1
hsa-miR-548av-5p	0.01	0.01	0.01	0.01	0.01	0.01	0.01	0.01	0.01	0.01	0.01	1	1
hsa-miR-372	0.01	0.01	0.01	0.01	0.01	0.01	0.01	0.01	0.01	0.01	0.01	1	1
hsa-miR-488-3p	0.01	0.01	0.01	0.01	0.01	0.01	0.01	0.01	0.01	0.01	0.01	1	1
hsa-miR-873-3p	0.01	0.01	0.01	0.01	0.01	0.01	0.01	0.01	0.01	0.01	0.01	1	1
hsa-miR-4659b-5p	0.01	0.01	0.01	0.01	0.01	0.01	0.01	0.01	0.01	0.01	0.01	1	1
hsa-miR-5004-5p	0.01	0.01	0.01	0.01	0.01	0.01	0.01	0.01	0.01	0.01	0.01	1	1
hsa-miR-4661-3p	0.01	0.01	0.01	0.01	0.01	0.01	0.01	0.01	0.01	0.01	0.01	1	1
hsa-miR-3128	0.01	0.01	0.01	0.01	0.01	0.01	0.01	0.01	0.01	0.01	0.01	1	1
hsa-miR-2681-5p	0.01	0.01	0.01	0.01	0.01	0.01	0.01	0.01	0.01	0.01	0.01	1	1
hsa-miR-4776-3p	0.01	0.01	0.01	0.01	0.01	0.01	0.01	0.01	0.01	0.01	0.01	1	1
hsa-miR-4804-3p	0.01	0.01	0.01	0.01	0.01	0.01	0.01	0.01	0.01	0.01	0.01	1	1
hsa-miR-3673	0.01	0.01	0.01	0.01	0.01	0.01	0.01	0.01	0.01	0.01	0.01	1	1
hsa-miR-4774-5p	0.01	0.01	0.01	0.01	0.01	0.01	0.01	0.01	0.01	0.01	0.01	1	1
hsa-miR-1911-5p	0.01	0.01	0.01	0.01	0.01	0.01	0.01	0.01	0.01	0.01	0.01	1	1
hsa-miR-4717-3p	0.01	0.01	0.01	0.01	0.01	0.01	0.01	0.01	0.01	0.01	0.01	1	1
hsa-miR-124-3p	0.01	0.01	0.01	0.01	0.01	0.01	0.340694	0.713712	1.27291	1.3477	0.01	1	1
hsa-miR-6080	0.01	0.01	0.01	0.01	0.01	0.01	0.01	0.01	0.01	0.01	0.01	1	1
hsa-miR-5186	0.01	0.01	0.01	0.01	0.01	0.01	0.01	0.01	0.01	0.01	0.01	1	1
hsa-miR-323a-3p	0.01	0.01	0.01	0.01	0.01	0.01	0.01	0.01	0.01	0.01	0.01	1	1
hsa-miR-4437	0.01	0.01	0.01	0.01	0.01	0.01	0.01	0.01	0.01	0.01	0.01	1	1
hsa-miR-106b-3p	0.01	0.01	0.01	0.01	0.01	0.01	0.01	0.01	0.01	0.01	0.01	1	1
hsa-miR-4678	0.01	0.01	0.01	0.01	0.01	0.01	0.01	0.01	0.01	0.01	0.01	1	1
hsa-miR-19a-5p	0.01	0.01	0.01	0.01	0.01	0.01	0.01	0.01	0.01	0.01	0.01	1	1
hsa-miR-599	0.01	0.01	0.01	0.01	0.01	0.01	0.01	0.01	0.01	0.01	0.01	1	1
hsa-miR-4531	0.01	0.01	0.01	0.01	0.01	0.01	0.01	0.736363	0.509037	0.01	0.482791	1	1
hsa-miR-129-5p	0.01	0.01	0.01	0.01	0.01	0.01	0.01	0.01	0.01	0.01	0.01	1	1
hsa-miR-2277-5p	0.01	0.01	0.01	0.01	0.01	0.01	0.01	0.01	0.01	0.01	0.01	1	1
hsa-miR-581	0.01	0.01	0.01	0.01	0.01	0.01	0.01	0.01	0.01	0.01	0.01	1	1
hsa-miR-382-3p	0.01	0.01	0.01	0.01	0.01	0.01	0.01	0.01	0.01	0.01	0.01	1	1
hsa-miR-3170	0.01	0.01	0.01	0.01	0.01	0.01	0.01	0.01	0.01	0.01	0.01	1	1
hsa-miR-4791	0.01	0.01	0.01	0.01	0.01	0.01	0.01	0.01	0.01	0.01	0.01	1	1
hsa-miR-4747-3p	0.01	0.01	0.01	0.01	0.01	0.01	0.01	0.01	0.01	0.01	0.01	1	1
hsa-miR-3655	0.01	0.01	0.01	0.01	0.01	0.01	0.01	0.01	0.01	0.01	0.01	1	1
hsa-miR-1537	0.01	0.01	0.01	0.01	0.01	0.01	0.01	0.01	0.01	0.01	0.01	1	1
hsa-miR-500b	0.01	0.01	0.01	0.01	0.01	0.01	0.01	0.01	0.01	0.01	0.01	1	1
hsa-miR-5706	0.01	0.01	0.01	0.01	0.01	0.01	0.01	0.01	0.01	0.01	0.01	1	1
hsa-miR-4703-5p	0.01	0.01	0.01	0.01	0.01	0.01	0.01	0.01	0.01	0.01	0.01	1	1
hsa-miR-1178-3p	0.01	0.01	0.01	0.01	0.01	0.01	0.01	0.01	0.01	0.01	0.01	1	1
hsa-miR-3159	0.01	0.01	0.01	0.01	0.01	0.01	0.01	0.01	0.01	0.01	0.01	1	1
hsa-miR-1250	0.01	0.01	0.01	0.01	0.01	0.01	0.01	0.01	0.01	0.01	0.01	1	1
hsa-miR-1295b-3p	0.01	0.01	0.01	0.01	0.01	0.01	0.01	0.01	0.01	0.01	0.01	1	1
hsa-miR-548e	0.01	0.01	0.01	0.01	0.01	0.01	0.01	0.01	0.01	0.01	0.01	1	1
hsa-miR-4520b-3p	0.01	0.01	0.01	0.01	0.01	0.01	0.01	0.01	0.01	0.01	0.01	1	1
hsa-miR-3619-5p	0.01	0.01	0.01	0.01	0.01	0.01	0.01	0.01	0.01	0.01	0.01	1	1
hsa-miR-3167	0.01	0.01	0.01	0.01	0.01	0.01	0.01	0.01	0.01	0.01	0.01	1	1
hsa-miR-4520a-5p	0.01	0.01	0.01	0.01	0.01	0.01	0.01	0.01	0.01	0.01	0.01	1	1
hsa-miR-5007-3p	0.01	0.01	0.01	0.01	0.01	0.01	0.01	0.01	0.01	0.01	0.01	1	1
hsa-miR-381-5p	0.01	0.01	0.01	0.01	0.01	0.01	0.01	0.01	0.01	0.01	0.01	1	1
hsa-miR-208b	0.01	0.01	0.01	0.01	0.01	0.01	0.01	0.01	0.01	0.01	0.01	1	1
hsa-miR-3614-3p	0.01	0.01	0.01	0.01	0.01	0.01	0.01	0.01	0.01	0.01	0.01	1	1
hsa-miR-4668-3p	0.01	0.01	0.01	0.01	0.01	0.01	0.01	0.01	0.01	0.01	0.01	1	1
hsa-miR-4699-3p	0.01	0.01	0.01	0.01	0.01	0.01	0.01	0.01	0.01	0.01	0.01	1	1
hsa-miR-4802-5p	0.01	0.01	0.01	0.01	0.01	0.01	0.01	0.01	0.01	0.01	0.01	1	1
hsa-miR-485-3p	0.01	0.01	0.01	0.01	0.01	0.01	0.01	0.01	0.01	0.01	0.01	1	1
hsa-miR-490-5p	0.01	0.01	0.01	0.01	0.01	0.01	0.01	0.01	0.01	0.01	0.01	1	1
hsa-miR-3119	0.01	0.01	0.01	0.01	0.01	0.01	0.01	0.01	0.01	0.01	0.01	1	1
hsa-miR-548an	0.01	0.01	0.01	0.01	0.01	0.01	0.01	0.01	0.01	0.01	0.01	1	1
hsa-miR-3157-5p	0.01	0.01	0.01	0.01	0.01	0.01	0.01	0.01	0.01	0.01	0.01	1	1
hsa-miR-3187-5p	0.01	0.01	0.01	0.01	0.01	0.01	0.01	0.01	0.01	0.01	0.01	1	1
hsa-miR-2052	0.01	0.01	0.01	0.01	0.01	0.01	0.01	0.01	0.01	0.01	0.01	1	1
hsa-miR-6513-3p	0.01	0.01	0.01	0.01	0.01	0.01	0.01	0.01	0.01	0.01	0.01	1	1
hsa-miR-2682-5p	0.01	0.01	0.01	0.01	0.01	0.01	0.01	0.01	0.01	0.01	0.01	1	1
hsa-miR-520f	0.01	0.01	0.01	0.01	0.01	0.01	0.01	0.01	0.01	0.01	0.01	1	1
hsa-miR-3120-5p	0.01	0.01	0.01	0.01	0.01	0.01	0.01	0.01	0.01	0.01	0.01	1	1
hsa-miR-377-5p	0.01	0.01	0.01	0.01	0.01	0.01	0.01	0.01	0.01	0.01	0.01	1	1
hsa-miR-2116-3p	0.01	0.01	0.01	0.01	0.01	0.01	0.01	0.01	0.01	0.01	0.01	1	1
hsa-miR-6504-5p	0.01	0.01	0.01	0.01	0.01	0.01	0.01	0.01	0.01	0.01	0.01	1	1
hsa-miR-376c-5p	0.01	0.01	0.01	0.01	0.01	0.01	0.01	0.01	0.01	0.01	0.01	1	1
hsa-miR-4520a-3p	0.01	0.01	0.01	0.01	0.01	0.01	0.01	0.01	0.01	0.01	0.01	1	1
hsa-miR-4786-5p	0.01	0.01	0.01	0.01	0.01	0.01	0.01	0.01	0.01	0.01	0.01	1	1
hsa-miR-4718	0.01	0.01	0.01	0.01	0.01	0.01	0.01	0.01	0.01	0.01	0.01	1	1
hsa-miR-3908	0.01	0.01	0.01	0.01	0.01	0.01	0.01	0.01	0.01	0.01	0.01	1	1
hsa-miR-3944-3p	0.01	0.01	0.01	0.01	0.01	0.01	0.01	0.01	0.01	0.01	0.01	1	1
hsa-miR-934	0.01	0.01	0.01	0.01	0.01	0.01	0.01	0.01	0.01	0.01	0.01	1	1
hsa-miR-539-3p	0.01	0.01	0.01	0.01	0.01	0.01	0.01	0.01	0.01	0.01	0.01	1	1
hsa-miR-600	0.01	0.01	0.01	0.01	0.01	0.01	0.01	0.01	0.01	0.01	0.01	1	1
hsa-miR-1292-5p	0.01	0.01	0.01	0.01	0.01	0.01	0.01	0.01	0.01	0.01	0.01	1	1
hsa-miR-4738-5p	0.01	0.01	0.01	0.01	0.01	0.01	0.01	0.01	0.01	0.01	0.01	1	1
hsa-miR-4445-5p	0.01	0.01	0.01	0.01	0.01	0.01	0.01	0.01	0.01	0.01	0.01	1	1
hsa-miR-3178	0.01	0.01	0.01	0.01	0.01	0.01	0.01	0.01	0.01	0.01	0.01	1	1
hsa-miR-3201	0.01	0.01	0.01	0.01	0.01	0.01	0.01	0.01	0.01	0.01	0.01	1	1
hsa-miR-4526	0.01	0.01	0.01	0.01	0.01	0.01	0.01	0.01	0.01	0.01	0.01	1	1
hsa-miR-1295b-5p	0.01	0.01	0.01	0.01	0.01	0.01	0.01	0.01	0.01	0.01	0.01	1	1
hsa-miR-4480	0.01	0.01	0.01	0.01	0.01	0.01	0.01	0.01	0.01	0.01	0.01	1	1
hsa-miR-922	0.01	0.01	0.01	0.01	0.01	0.01	0.01	0.01	0.01	0.01	0.01	1	1
hsa-miR-4641	0.01	0.01	0.01	0.01	0.01	0.01	0.01	0.01	0.01	0.01	0.01	1	1
hsa-miR-5010-3p	0.01	0.01	0.01	0.01	0.01	0.01	0.01	0.01	0.01	0.01	0.01	1	1
hsa-miR-3140-3p	0.01	0.01	0.01	0.01	0.01	0.01	0.01	0.01	0.01	0.01	0.01	1	1
hsa-miR-6503-3p	0.01	0.01	0.01	0.01	0.01	0.01	0.01	0.01	0.01	0.01	0.01	1	1
hsa-miR-1914-5p	0.01	0.01	0.01	0.01	0.01	0.01	0.01	0.01	0.01	0.01	0.01	1	1
hsa-miR-486-3p	0.01	0.01	0.01	0.01	0.01	0.01	0.01	0.01	0.01	0.01	0.01	1	1
hsa-miR-3166	0.01	0.01	0.01	0.01	0.01	0.01	0.01	0.01	0.01	0.01	0.01	1	1
hsa-miR-4712-3p	0.01	0.01	0.01	0.01	0.01	0.01	0.01	0.01	0.01	0.01	0.01	1	1
hsa-miR-4676-5p	0.01	0.01	0.01	0.01	0.01	0.01	0.01	0.01	0.01	0.01	0.01	1	1
hsa-miR-5009-5p	0.01	0.01	0.01	0.01	0.01	0.01	0.01	0.01	0.01	0.01	0.01	1	1
hsa-miR-1279	0.01	0.01	0.01	0.01	0.01	0.01	0.01	0.01	0.01	0.01	0.01	1	1
hsa-miR-1289	0.01	0.01	0.01	0.01	0.01	0.01	0.01	0.01	0.01	0.01	0.01	1	1
hsa-miR-891a	0.01	0.01	0.01	0.01	0.01	0.01	0.01	0.01	0.01	0.01	0.01	1	1
hsa-miR-26a-1-3p	0.01	0.01	0.01	0.01	0.01	0.01	0.01	0.01	0.01	0.01	0.01	1	1
hsa-miR-6072	0.01	0.01	0.01	0.01	0.01	0.01	0.01	0.01	0.01	0.01	0.01	1	1
hsa-miR-4529-5p	0.01	0.01	0.01	0.01	0.01	0.01	0.01	0.01	0.01	0.01	0.01	1	1
hsa-miR-3611	0.01	0.01	0.01	0.01	0.01	0.01	0.01	0.01	0.01	0.01	0.01	1	1
hsa-miR-4663	0.01	0.01	0.01	0.01	0.01	0.01	0.01	0.01	0.01	0.01	0.01	1	1
hsa-miR-6510-3p	0.01	0.01	0.01	0.01	0.01	0.01	0.01	0.01	0.01	0.01	0.01	1	1
hsa-miR-1911-3p	0.01	0.01	0.01	0.01	0.01	0.01	0.01	0.01	0.01	0.01	0.01	1	1
hsa-miR-5011-5p	0.01	0.01	0.01	0.01	0.01	0.01	0.01	0.01	0.01	0.01	0.01	1	1
hsa-miR-3135a	0.01	0.01	0.01	0.01	0.01	0.01	0.01	0.01	0.01	0.01	0.01	1	1
hsa-miR-6515-3p	0.01	0.01	0.01	0.01	0.01	0.01	0.01	0.01	0.01	0.01	0.01	1	1
hsa-miR-4684-5p	0.01	0.01	0.01	0.01	0.01	0.01	0.01	0.01	0.01	0.01	0.01	1	1
hsa-miR-125b-1-3p	0.01	0.01	0.01	0.01	0.01	0.01	0.01	0.01	0.01	0.01	0.01	1	1
hsa-miR-3677-3p	0.01	0.01	0.01	0.01	0.01	0.01	0.01	0.01	0.01	0.01	0.01	1	1
hsa-miR-548b-3p	0.01	0.01	0.01	0.01	0.01	0.01	0.01	0.01	0.01	0.01	0.01	1	1
hsa-miR-184	0.01	0.01	0.01	0.01	0.01	0.01	0.01	0.01	0.01	0.01	0.01	1	1
hsa-miR-561-5p	0.01	0.01	0.01	0.01	0.01	0.01	0.01	0.01	0.01	0.01	0.01	1	1
hsa-miR-3713	0.01	0.01	0.01	0.01	0.01	0.01	0.01	0.01	0.01	0.01	0.01	1	1
hsa-miR-6084	0.01	0.01	0.01	0.01	0.01	0.01	0.01	0.01	0.01	0.01	0.01	1	1
hsa-miR-4735-3p	0.01	0.01	0.01	0.01	0.01	0.01	0.01	0.01	0.01	0.01	0.01	1	1
hsa-miR-3676-3p	0.01	0.01	0.01	0.01	0.01	0.01	0.01	0.01	0.01	0.01	0.01	1	1
hsa-miR-888-5p	0.01	0.01	0.01	0.01	0.01	0.01	0.01	0.01	0.01	0.01	0.01	1	1
hsa-miR-548ag	0.01	0.01	0.01	0.01	0.01	0.01	0.01	0.01	0.01	0.01	0.01	1	1
hsa-miR-4736	0.01	0.01	0.01	0.01	0.01	0.01	0.01	0.01	0.01	0.01	0.01	1	1
hsa-miR-384	0.01	0.01	0.01	0.01	0.01	0.01	0.01	0.01	0.01	0.01	0.01	1	1
hsa-miR-4798-3p	0.01	0.01	0.01	0.01	0.01	0.01	0.01	0.01	0.01	0.01	0.01	1	1
hsa-miR-892a	0.01	0.01	0.01	0.01	0.01	0.01	0.01	0.01	0.01	0.01	0.01	1	1
hsa-miR-4676-3p	0.01	0.01	0.01	0.01	0.01	0.01	0.01	0.01	0.01	0.01	0.01	1	1
hsa-miR-624-5p	0.01	0.01	0.01	0.01	0.01	0.01	0.01	0.01	0.01	0.01	0.01	1	1
hsa-miR-1267	0.01	0.01	0.01	0.01	0.01	0.01	0.01	0.01	0.01	0.01	0.01	1	1
hsa-miR-3136-3p	0.01	0.01	0.01	0.01	0.01	0.01	0.01	0.01	0.01	0.01	0.01	1	1
hsa-miR-4785	0.01	0.01	0.01	0.01	0.01	0.01	0.01	0.01	0.01	0.01	0.01	1	1
hsa-miR-3677-5p	0.01	0.01	0.01	0.01	0.01	0.01	0.01	0.01	0.01	0.01	0.01	1	1
hsa-miR-5681a	0.01	0.01	0.01	0.01	0.01	0.01	0.01	0.01	0.01	0.01	0.01	1	1
hsa-let-7b-3p	0.01	0.01	0.01	0.01	0.01	0.01	0.01	0.01	0.01	0.01	0.01	1	1
hsa-miR-548aj-3p	0.01	0.01	0.01	0.01	0.01	0.01	0.01	0.01	0.01	0.01	0.01	1	1
hsa-miR-876-5p	0.01	0.01	0.01	0.01	0.01	0.01	0.01	0.01	0.01	0.01	0.01	1	1
hsa-miR-649	0.01	0.01	0.01	0.01	0.01	0.01	0.01	0.01	0.01	0.01	0.01	1	1
hsa-miR-4796-3p	0.01	0.01	0.01	0.01	0.01	0.01	0.01	0.01	0.01	0.01	0.01	1	1
hsa-miR-191-5p	0.01	0.01	0.01	0.01	0.01	0.01	0.01	0.01	0.01	0.01	0.01	1	1
hsa-miR-1236-3p	0.01	0.01	0.01	0.01	0.01	0.01	0.01	0.01	0.01	0.01	0.01	1	1
hsa-miR-6514-5p	0.01	0.01	0.01	0.01	0.01	0.01	0.01	0.01	0.01	0.01	0.01	1	1
hsa-miR-4695-3p	0.01	0.01	0.01	0.01	0.01	0.01	0.01	0.01	0.01	0.01	0.01	1	1
hsa-miR-4661-5p	0.01	0.01	0.01	0.01	0.01	0.01	0.01	0.01	0.01	0.01	0.01	1	1
hsa-miR-1282	0.01	0.01	0.01	0.01	0.01	0.01	0.01	0.01	0.01	0.01	0.01	1	1
hsa-miR-6500-3p	0.01	0.01	0.01	0.01	0.01	0.01	0.01	0.01	0.01	0.01	0.01	1	1
hsa-miR-4297	0.01	0.01	0.01	0.01	0.01	0.01	0.01	0.01	0.01	0.01	0.01	1	1
hsa-miR-3173-5p	0.01	0.01	0.01	0.01	0.01	0.01	0.01	0.01	0.01	0.01	0.01	1	1
hsa-miR-4772-5p	0.01	0.01	0.01	0.01	0.01	0.01	0.01	0.01	0.01	0.01	0.01	1	1
hsa-miR-4752	0.01	0.01	0.01	0.01	0.01	0.01	0.01	0.01	0.01	0.01	0.01	1	1
hsa-miR-548x-3p	0.01	0.01	0.01	0.01	0.01	0.01	0.01	0.01	0.01	0.01	0.01	1	1
hsa-miR-5011-3p	0.01	0.01	0.01	0.01	0.01	0.01	0.01	0.01	0.01	0.01	0.01	1	1
hsa-miR-4452	0.01	0.01	0.01	0.01	0.01	0.01	0.01	0.01	0.01	0.01	0.01	1	1
hsa-miR-4648	0.01	0.01	0.01	0.01	0.01	0.01	0.01	0.01	0.01	0.01	0.01	1	1
hsa-let-7f-1-3p	0.01	0.01	0.01	0.01	0.01	0.01	0.01	0.01	0.01	0.01	0.01	1	1
hsa-miR-205-5p	0.01	0.01	0.01	0.01	0.01	0.01	0.01	0.01	0.01	0.01	0.01	1	1
hsa-miR-3910	0.01	0.01	0.01	0.01	0.01	0.01	0.01	0.01	0.01	0.01	0.01	1	1
hsa-miR-1306-5p	0.01	0.01	0.01	0.01	0.01	0.01	0.01	0.01	0.01	0.01	0.01	1	1
hsa-miR-1263	0.01	0.01	0.01	0.01	0.01	0.01	0.01	0.01	0.01	0.01	0.01	1	1
hsa-miR-4756-3p	0.01	0.01	0.01	0.01	0.01	0.01	0.01	0.01	0.01	0.01	0.01	1	1
hsa-miR-1243	0.01	0.01	0.01	0.01	0.01	0.01	0.01	0.01	0.01	0.01	0.01	1	1
hsa-miR-548l	0.01	0.01	0.01	0.01	0.01	0.01	0.01	0.01	0.01	0.01	0.01	1	1
hsa-miR-548as-5p	0.01	0.01	0.01	0.01	0.01	0.01	0.01	0.01	0.01	0.01	0.01	1	1
hsa-miR-4777-5p	0.01	0.01	0.01	0.01	0.01	0.01	0.01	0.01	0.01	0.01	0.01	1	1
hsa-miR-130a-5p	0.01	0.01	0.01	0.01	0.01	0.01	0.01	0.01	0.01	0.01	0.01	1	1
hsa-miR-1908	0.01	0.01	0.01	0.01	0.01	0.01	0.01	0.01	0.01	0.01	0.01	1	1
hsa-miR-4716-5p	0.01	0.01	0.01	0.01	0.01	0.01	0.01	0.01	0.01	0.01	0.01	1	1
hsa-miR-520d-3p	0.01	0.01	0.01	0.01	0.01	0.01	0.01	0.01	0.01	0.01	0.01	1	1
hsa-miR-3692-3p	0.01	0.01	0.01	0.01	0.01	0.01	0.01	0.01	0.01	0.01	0.01	1	1
hsa-miR-1244	0.01	0.01	0.01	0.01	0.01	0.01	0.01	0.01	0.01	0.01	0.01	1	1
hsa-miR-4703-3p	0.01	0.01	0.01	0.01	0.01	0.01	0.01	0.01	0.01	0.01	0.01	1	1
hsa-miR-4700-3p	0.01	0.01	0.01	0.01	0.01	0.01	0.01	0.01	0.01	0.01	0.01	1	1
hsa-miR-518f-3p	0.01	0.01	0.01	0.01	0.01	0.01	0.01	0.01	0.01	0.01	0.01	1	1
hsa-miR-452-3p	0.01	0.01	0.01	0.01	0.01	0.01	0.01	0.01	0.01	0.01	0.01	1	1
hsa-miR-6499-5p	0.01	0.01	0.01	0.01	0.01	0.01	0.01	0.01	0.01	0.01	0.01	1	1
hsa-miR-1301	0.01	0.01	0.01	0.01	0.01	0.01	0.370836	0.01	0.01	0.01	0.01	1	1
hsa-miR-4477b	0.01	0.01	0.01	0.01	0.01	0.01	0.01	0.01	0.01	0.01	0.01	1	1
hsa-miR-1976	0.01	0.01	0.01	0.01	0.01	0.01	0.01	0.01	0.01	0.01	0.01	1	1
hsa-miR-3670	0.01	0.01	0.01	0.01	0.01	0.01	0.01	0.01	0.01	0.01	0.01	1	1
hsa-miR-607	0.01	0.01	0.01	0.01	0.01	0.01	0.01	0.01	0.01	0.01	0.01	1	1
hsa-miR-889	0.01	0.01	0.01	0.01	0.01	0.01	0.01	0.01	0.01	0.01	0.01	1	1
hsa-miR-4461	0.01	0.01	0.01	0.01	0.01	0.01	0.01	0.01	0.01	0.01	0.01	1	1
hsa-miR-4692	0.01	0.01	0.01	0.01	0.01	0.01	0.01	0.01	0.01	0.01	0.01	1	1
hsa-miR-4740-3p	0.01	0.01	0.01	0.01	0.01	0.01	0.01	0.01	0.01	0.01	0.01	1	1
hsa-miR-593-5p	0.01	0.01	0.01	0.01	0.01	0.01	0.01	0.01	0.01	0.01	0.01	1	1
hsa-miR-611	0.01	0.01	0.01	0.01	0.01	0.01	0.01	0.01	0.01	0.01	0.01	1	1
hsa-miR-6079	0.01	0.01	0.01	0.01	0.01	0.01	0.01	0.01	0.01	0.01	0.01	1	1
hsa-miR-4435	0.01	0.01	0.01	0.01	0.01	0.01	0.01	0.01	0.01	0.01	0.01	1	1
hsa-miR-3669	0.01	0.01	0.01	0.01	0.01	0.01	0.01	0.01	0.01	0.01	0.01	1	1
hsa-miR-6077	0.01	0.01	0.01	0.01	0.01	0.01	0.01	0.01	0.01	0.01	0.01	1	1
hsa-miR-890	0.01	0.01	0.01	0.01	0.01	0.01	0.01	0.01	0.01	0.01	0.01	1	1
hsa-miR-4778-3p	0.01	0.01	0.01	0.01	0.01	0.01	0.01	0.01	0.01	0.01	0.01	1	1
hsa-miR-4798-5p	0.01	0.01	0.01	0.01	0.01	0.01	0.01	0.01	0.01	0.01	0.01	1	1
hsa-miR-4742-5p	0.01	0.01	0.01	0.01	0.01	0.01	0.01	0.01	0.01	0.01	0.01	1	1
hsa-miR-1266	0.01	0.01	0.01	0.01	0.01	0.01	0.01	0.01	0.01	0.01	0.01	1	1
hsa-miR-6507-3p	0.01	0.01	0.01	0.01	0.01	0.01	0.01	0.01	0.01	0.01	0.01	1	1
hsa-miR-219-2-3p	0.01	0.01	0.01	0.01	0.01	0.01	0.01	0.01	0.01	0.01	0.01	1	1
hsa-miR-4694-3p	0.01	0.01	0.01	0.01	0.01	0.01	0.30437	0.01	0.01	0.01	0.01	1	1
hsa-miR-4468	0.01	0.01	0.01	0.01	0.01	0.01	0.01	0.01	0.01	0.01	0.01	1	1
hsa-miR-4658	0.01	0.01	0.01	0.01	0.01	0.01	0.01	0.01	0.01	0.01	0.01	1	1
hsa-miR-4423-5p	0.01	0.01	0.01	0.01	0.01	0.01	0.01	0.01	0.01	0.01	0.01	1	1
hsa-miR-1270	0.01	0.01	0.01	0.01	0.01	0.01	0.01	0.01	0.01	0.01	0.01	1	1
hsa-miR-3913-3p	0.01	0.01	0.01	0.01	0.01	0.01	0.01	0.01	0.01	0.01	0.01	1	1
hsa-miR-517a-3p	0.01	0.01	0.01	0.01	0.01	0.01	0.01	0.01	0.01	0.01	0.01	1	1
hsa-miR-676-3p	0.01	0.01	0.01	0.01	0.01	0.01	0.01	0.01	0.01	0.01	0.01	1	1
hsa-miR-449b-5p	0.01	0.01	0.01	0.01	0.01	0.01	0.01	0.01	0.01	0.01	0.01	1	1
hsa-miR-3074-3p	0.01	0.01	0.01	0.01	0.01	0.01	0.01	0.01	0.01	0.01	0.01	1	1
hsa-miR-3922-3p	0.01	0.01	0.01	0.01	0.01	0.01	0.01	0.01	0.01	0.01	0.01	1	1
hsa-miR-4801	0.01	0.01	0.01	0.01	0.01	0.01	0.01	0.01	0.01	0.01	0.01	1	1
hsa-miR-5587-5p	0.01	0.01	0.01	0.01	0.01	0.01	0.01	0.01	0.01	0.01	0.01	1	1
hsa-miR-3160-5p	0.01	0.01	0.01	0.01	0.01	0.01	0.01	0.01	0.01	0.01	0.01	1	1
hsa-miR-1245a	0.01	0.01	0.01	0.01	0.01	0.01	0.01	0.01	0.01	0.01	0.01	1	1
hsa-miR-302b-3p	0.01	0.01	0.01	0.01	0.01	0.01	0.01	0.01	0.01	0.01	0.01	1	1
hsa-miR-323b-3p	0.01	0.01	0.01	0.01	0.01	0.01	0.01	0.01	0.01	0.01	0.01	1	1
hsa-miR-4268	0.01	0.01	0.01	0.01	0.01	0.01	0.01	0.01	0.01	0.01	0.01	1	1
hsa-miR-6499-3p	0.01	0.01	0.01	0.01	0.01	0.01	0.01	0.01	0.01	0.01	0.01	1	1
hsa-miR-188-3p	0.01	0.01	0.01	0.01	0.01	0.01	0.01	0.01	0.01	0.01	0.01	1	1
hsa-miR-5687	0.01	0.01	0.01	0.01	0.01	0.01	0.01	0.01	0.01	0.01	0.01	1	1
hsa-miR-5588-5p	0.01	0.01	0.01	0.01	0.01	0.01	0.01	0.01	0.01	0.01	0.01	1	1
hsa-miR-4731-3p	0.01	0.01	0.01	0.01	0.01	0.01	0.01	0.01	0.01	0.01	0.01	1	1
hsa-miR-4326	0.01	0.01	0.01	0.01	0.01	0.01	0.01	0.01	0.01	0.01	0.01	1	1
hsa-miR-5584-3p	0.01	0.01	0.01	0.01	0.01	0.01	0.01	0.01	0.01	0.01	0.01	1	1
hsa-miR-5589-3p	0.01	0.01	0.01	0.01	0.01	0.01	0.01	0.01	0.01	0.01	0.01	1	1
hsa-miR-3674	0.01	0.01	0.01	0.01	0.01	0.01	0.01	0.01	0.01	0.01	0.01	1	1
hsa-miR-1468	0.01	0.01	0.01	0.01	0.01	0.01	0.01	0.01	0.01	0.01	0.01	1	1
hsa-miR-3978	0.01	0.01	0.01	0.01	0.01	0.01	0.01	0.01	0.01	0.01	0.01	1	1
hsa-miR-5694	0.01	0.01	0.01	0.01	0.01	0.01	0.01	0.01	0.01	0.01	0.01	1	1
hsa-miR-4528	0.01	0.01	0.01	0.01	0.01	0.01	0.01	0.01	0.01	0.01	0.01	1	1
hsa-miR-6503-5p	0.01	0.01	0.01	0.01	0.01	0.01	0.01	0.01	0.01	0.01	0.01	1	1
hsa-miR-5588-3p	0.01	0.01	0.01	0.01	0.01	0.01	0.01	0.01	0.01	0.01	0.01	1	1
hsa-miR-4803	0.01	0.01	0.01	0.01	0.01	0.01	0.01	0.01	0.01	0.01	0.01	1	1
hsa-miR-4999-3p	0.01	0.01	0.01	0.01	0.01	0.01	0.01	0.01	0.01	0.01	0.01	1	1
hsa-miR-3180-5p	0.01	0.01	0.01	0.01	0.01	0.01	0.01	0.01	0.01	0.01	0.01	1	1
hsa-miR-876-3p	0.01	0.01	0.01	0.01	0.01	0.01	0.01	0.01	0.01	0.01	0.01	1	1
hsa-miR-373-3p	0.01	0.01	0.01	0.01	0.01	0.01	0.01	0.01	0.01	0.01	0.01	1	1
hsa-miR-4735-5p	0.01	0.01	0.01	0.01	0.01	0.01	0.01	0.01	0.01	0.01	0.01	1	1
hsa-miR-4693-3p	0.01	0.01	0.01	0.01	0.01	0.01	0.01	0.01	0.01	0.01	0.01	1	1
hsa-miR-3199	0.01	0.01	0.01	0.01	0.01	0.01	0.01	0.01	0.01	0.01	0.01	1	1
hsa-miR-4794	0.01	0.01	0.01	0.01	0.01	0.01	0.01	0.01	0.01	0.01	0.01	1	1
hsa-miR-127-5p	0.01	0.01	0.01	0.01	0.01	0.01	0.01	0.01	0.01	0.01	0.01	1	1
hsa-miR-4690-3p	0.01	0.01	0.01	0.01	0.01	0.01	0.01	0.01	0.01	0.01	0.01	1	1
hsa-miR-3615	0.01	0.01	0.01	0.01	0.01	0.01	0.01	0.01	0.01	0.01	0.01	1	1
hsa-miR-1231	0.01	0.01	0.01	0.01	0.01	0.01	0.01	0.01	0.01	0.01	0.01	1	1
hsa-miR-545-5p	0.01	0.01	0.01	0.01	0.01	0.01	0.01	0.01	0.01	0.01	0.01	1	1
hsa-miR-556-5p	0.01	0.01	0.01	0.01	0.01	0.01	0.01	0.01	0.01	0.01	0.01	1	1
hsa-miR-676-5p	0.01	0.01	0.01	0.01	0.01	0.01	0.01	0.01	0.01	0.01	0.01	1	1
hsa-miR-944	0.01	0.01	0.01	0.01	0.01	0.01	0.01	0.01	0.01	0.01	0.01	1	1
hsa-miR-1538	0.01	0.01	0.01	0.01	0.01	0.01	0.01	0.01	0.01	0.01	0.01	1	1
hsa-miR-1184	0.01	0.01	0.01	0.01	0.01	0.01	0.01	0.01	0.01	0.01	0.01	1	1
hsa-miR-2053	0.01	0.01	0.01	0.01	0.01	0.01	0.01	0.01	0.01	0.01	0.01	1	1
hsa-miR-5591-3p	0.01	0.01	0.01	0.01	0.01	0.01	0.01	0.01	0.01	0.01	0.01	1	1
hsa-miR-587	0.01	0.01	0.01	0.01	0.01	0.01	0.01	0.01	0.01	0.01	0.01	1	1
hsa-miR-548a-5p	0.01	0.01	0.01	0.01	0.01	0.01	0.01	0.01	0.01	0.01	0.01	1	1
hsa-miR-548au-3p	0.01	0.01	0.01	0.01	0.01	0.01	0.01	0.01	0.01	0.01	0.01	1	1
hsa-miR-553	0.01	0.01	0.01	0.01	0.01	0.01	0.01	0.01	0.01	0.01	0.01	1	1
hsa-miR-1224-3p	0.01	0.01	0.01	0.01	0.01	0.01	0.01	0.01	0.01	0.01	0.01	1	1
hsa-miR-1277-3p	0.01	0.01	0.01	0.01	0.01	0.01	0.01	0.01	0.01	0.01	0.01	1	1
hsa-miR-4639-3p	0.01	0.01	0.01	0.01	0.01	0.01	0.01	0.01	0.01	0.01	0.01	1	1
hsa-miR-4421	0.01	0.01	0.01	0.01	0.01	0.01	0.01	0.01	0.01	0.01	0.01	1	1
hsa-miR-105-3p	0.01	0.01	0.01	0.01	0.01	0.01	0.01	0.01	0.01	0.01	0.01	1	1
hsa-miR-1827	0.01	0.01	0.01	0.01	0.01	0.01	0.01	0.01	0.01	0.01	0.01	1	1
hsa-miR-4511	0.01	0.01	0.01	0.01	0.01	0.01	0.01	0.01	0.01	0.01	0.01	1	1
hsa-miR-1470	0.01	0.01	0.01	0.01	0.01	0.01	0.01	0.01	0.01	0.01	0.01	1	1
hsa-miR-548i	0.01	0.01	0.01	0.01	0.01	0.01	0.01	0.01	0.01	0.01	0.01	1	1
hsa-miR-3153	0.01	0.01	0.01	0.01	0.01	0.01	0.01	0.01	0.01	0.01	0.01	1	1
hsa-miR-302a-5p	0.01	0.01	0.01	0.01	0.01	0.01	0.01	0.01	0.01	0.01	0.01	1	1
hsa-miR-548ad	0.01	0.01	0.01	0.01	0.01	0.01	0.01	0.01	0.01	0.01	0.01	1	1
hsa-miR-582-3p	0.01	0.01	0.01	0.01	0.01	0.01	0.01	0.01	0.01	0.01	0.01	1	1
hsa-miR-3689a-3p	0.01	0.01	0.01	0.01	0.01	0.01	0.01	0.01	0.01	0.01	0.01	1	1
hsa-miR-4708-5p	0.01	0.01	0.01	0.01	0.01	0.01	0.01	0.01	0.01	0.01	0.01	1	1
hsa-miR-3619-3p	0.01	0.01	0.01	0.01	0.01	0.01	0.01	0.01	0.01	0.01	0.01	1	1
hsa-miR-659-5p	0.01	0.01	0.01	0.01	0.01	0.01	0.01	0.01	0.01	0.01	0.01	1	1
hsa-miR-4518	0.01	0.01	0.01	0.01	0.01	0.01	0.01	0.01	0.01	0.01	0.01	1	1
hsa-miR-3943	0.01	0.01	0.01	0.01	0.01	0.01	0.01	0.01	0.01	0.01	0.01	1	1
hsa-miR-3158-3p	0.01	0.01	0.01	0.01	0.01	0.01	0.01	0.01	0.01	0.01	0.01	1	1
hsa-miR-548am-3p	0.01	0.01	0.01	0.01	0.01	0.01	0.01	0.01	0.01	0.01	0.01	1	1
hsa-miR-3975	0.01	0.01	0.01	0.01	0.01	0.01	0.01	0.01	0.01	0.01	0.01	1	1
hsa-miR-380-3p	0.01	0.01	0.01	0.01	0.01	0.01	0.01	0.01	0.01	0.01	0.01	1	1
hsa-miR-4650-3p	0.01	0.01	0.01	0.01	0.01	0.01	0.01	0.01	0.01	0.01	0.01	1	1
hsa-miR-548au-5p	0.01	0.01	0.01	0.01	0.01	0.01	0.01	0.01	0.01	0.01	0.01	1	1
hsa-miR-3689a-5p	0.01	0.01	0.01	0.01	0.01	0.01	0.01	0.01	0.01	0.01	0.01	1	1
hsa-miR-186-3p	0.01	0.01	0.01	0.01	0.01	0.01	0.01	0.01	0.01	0.01	0.01	1	1
hsa-miR-618	0.01	0.01	0.01	0.01	0.01	0.01	0.01	0.01	0.01	0.01	0.01	1	1
hsa-miR-4330	0.01	0.01	0.01	0.01	0.01	0.01	0.01	0.01	0.01	0.01	0.01	1	1
hsa-miR-3921	0.01	0.01	0.01	0.01	0.01	0.01	0.01	0.01	0.01	0.424252	0.01	1	1
hsa-miR-621	0.01	0.01	0.01	0.01	0.01	0.01	0.01	0.01	0.01	0.01	0.01	1	1
hsa-miR-4795-5p	0.01	0.01	0.01	0.01	0.01	0.01	0.01	0.01	0.01	0.01	0.01	1	1
hsa-miR-4303	0.01	0.01	0.01	0.01	0.01	0.01	0.01	0.01	0.01	0.01	0.01	1	1
hsa-miR-4719	0.01	0.01	0.01	0.01	0.01	0.01	0.01	0.01	0.01	0.01	0.01	1	1
hsa-miR-4645-3p	0.01	0.01	0.01	0.01	0.01	0.01	0.01	0.01	0.01	0.01	0.01	1	1
hsa-miR-548a-3p	0.01	0.01	0.01	0.01	0.01	0.01	0.01	0.01	0.01	0.01	0.01	1	1
hsa-miR-3683	0.01	0.01	0.01	0.01	0.01	0.01	0.01	0.01	0.01	0.01	0.01	1	1
hsa-miR-4790-5p	0.01	0.01	0.01	0.01	0.01	0.01	0.01	0.01	0.01	0.01	0.01	1	1
hsa-miR-4475	0.01	0.01	0.01	0.01	0.01	0.01	0.01	0.01	0.01	0.01	0.01	1	1
hsa-miR-490-3p	0.01	0.01	0.01	0.01	0.01	0.01	0.01	0.01	0.01	0.01	0.01	1	1
hsa-miR-96-3p	0.01	0.01	0.01	0.01	0.01	0.01	0.01	0.01	0.01	0.01	0.01	1	1
hsa-miR-6512-3p	0.01	0.01	0.01	0.01	0.01	0.01	0.01	0.01	0.01	0.01	0.01	1	1
hsa-miR-4737	0.01	0.01	0.01	0.01	0.01	0.01	0.01	0.01	0.01	0.01	0.01	1	1
hsa-miR-4755-5p	0.01	0.01	0.01	0.01	0.01	0.01	0.01	0.01	0.01	0.01	0.01	1	1
hsa-miR-625-3p	0.01	0.01	0.01	0.01	0.01	0.01	0.01	0.01	0.01	0.01	0.01	1	1
hsa-miR-1248	0.01	0.01	0.01	0.01	0.01	0.01	0.01	0.01	0.01	0.01	0.01	1	1
hsa-miR-3155a	0.01	0.01	0.01	0.01	0.01	0.01	0.01	0.01	0.01	0.01	0.01	1	1
hsa-miR-4666b	0.01	0.01	0.01	0.01	0.01	0.01	0.01	0.01	0.01	0.01	0.01	1	1
hsa-miR-147a	0.01	0.01	0.01	0.01	0.01	0.01	0.01	0.01	0.01	0.01	0.01	1	1
hsa-miR-517c-3p	0.01	0.01	0.01	0.01	0.01	0.01	0.01	0.01	0.01	0.01	0.01	1	1
hsa-miR-4524a-5p	0.01	0.01	0.01	0.01	0.01	0.01	0.01	0.01	0.01	0.01	0.01	1	1
hsa-miR-675-5p	0.01	0.01	0.01	0.01	0.01	0.01	0.01	0.01	0.01	0.01	0.01	1	1
hsa-miR-543	0.01	0.01	0.01	0.01	0.01	0.01	0.01	0.01	0.01	0.01	0.01	1	1
hsa-miR-27a-5p	0.01	0.01	0.01	0.01	0.01	0.01	0.01	0.01	0.01	0.01	0.01	1	1
hsa-miR-4289	0.01	0.01	0.01	0.01	0.01	0.01	0.01	0.01	0.01	0.01	0.01	1	1
hsa-miR-2355-3p	0.01	0.01	0.01	0.01	0.01	0.01	0.01	0.01	0.01	0.01	0.01	1	1
hsa-miR-3606-3p	0.01	0.01	0.01	0.01	0.01	0.01	0.01	0.01	0.01	0.01	0.01	1	1
hsa-miR-5089-5p	0.01	0.01	0.01	0.01	0.01	0.01	0.01	0.01	0.01	0.01	0.01	1	1
hsa-miR-3605-3p	0.01	0.01	0.01	0.01	0.01	0.01	0.01	0.01	0.01	0.01	0.01	1	1
hsa-miR-4706	0.01	0.01	0.01	0.01	0.01	0.01	0.01	0.01	0.01	0.01	0.01	1	1
hsa-miR-4763-5p	0.01	0.01	0.01	0.01	0.01	0.01	0.01	0.01	0.01	0.01	0.01	1	1
hsa-miR-2110	0.01	0.01	0.01	0.01	0.01	0.01	0.01	0.01	0.01	0.01	0.01	1	1
hsa-miR-4745-3p	0.01	0.01	0.01	0.01	0.01	0.01	0.01	0.01	0.01	0.01	0.01	1	1
hsa-miR-4709-5p	0.01	0.01	0.01	0.01	0.01	0.01	0.01	0.01	0.01	0.01	0.01	1	1
hsa-miR-4802-3p	0.01	0.01	0.01	0.01	0.01	0.01	0.01	0.01	0.01	0.01	0.01	1	1
hsa-miR-4640-3p	0.01	0.01	0.01	0.01	0.01	0.01	0.01	0.01	0.01	0.01	0.01	1	1
hsa-miR-4501	0.01	0.01	0.01	0.01	0.01	0.01	0.01	0.01	0.01	0.01	0.01	1	1
hsa-miR-4275	0.01	0.01	0.01	0.01	0.01	0.01	0.01	0.01	0.01	0.01	0.01	1	1
hsa-miR-3612	0.01	0.01	0.01	0.01	0.01	0.01	0.01	0.01	0.01	0.01	0.01	1	1
hsa-miR-1322	0.01	0.01	0.01	0.01	0.01	0.01	0.01	0.01	0.01	0.01	0.01	1	1
hsa-miR-3130-3p	0.01	0.01	0.01	0.01	0.01	0.01	0.01	0.01	0.01	0.01	0.01	1	1
hsa-miR-875-3p	0.01	0.01	0.01	0.01	0.01	0.01	0.01	0.01	0.01	0.01	0.01	1	1
hsa-miR-4732-3p	0.01	0.01	0.01	0.01	0.01	0.01	0.01	0.01	0.01	0.01	0.01	1	1
hsa-miR-4309	0.01	0.01	0.01	0.01	0.01	0.01	0.01	0.01	0.01	0.01	0.01	1	1
hsa-miR-4255	0.01	0.01	0.01	0.01	0.01	0.01	0.01	0.01	0.01	0.01	0.01	1	1
hsa-miR-4277	0.01	0.01	0.01	0.01	0.01	0.01	0.01	0.01	0.01	0.01	0.01	1	1
hsa-miR-3152-5p	0.01	0.01	0.01	0.01	0.01	0.01	0.01	0.01	0.01	0.01	0.01	1	1
hsa-miR-3650	0.01	0.01	0.01	0.01	0.01	0.01	0.01	0.01	0.01	0.01	0.01	1	1
hsa-miR-3942-5p	0.01	0.01	0.01	0.01	0.01	0.01	0.01	0.01	0.01	0.01	0.01	1	1
hsa-miR-637	0.01	0.01	0.01	0.01	0.01	0.01	0.01	0.01	0.01	0.01	0.01	1	1
hsa-miR-3186-5p	0.01	0.01	0.01	0.01	0.01	0.01	0.01	0.01	0.01	0.01	0.01	1	1
hsa-miR-3691-3p	0.01	0.01	0.01	0.01	0.01	0.01	0.01	0.01	0.01	0.01	0.01	1	1
hsa-miR-4477a	0.01	0.01	0.01	0.01	0.01	0.01	0.01	0.01	0.01	0.01	0.01	1	1
hsa-miR-589-3p	0.01	0.01	0.01	0.01	0.01	0.01	0.01	0.01	0.01	0.01	0.01	1	1
hsa-miR-4762-3p	0.01	0.01	0.01	0.01	0.01	0.01	0.01	0.01	0.01	0.01	0.01	1	1
hsa-miR-383	0.01	0.01	0.01	0.01	0.01	0.01	0.01	0.01	0.01	0.01	0.01	1	1
hsa-miR-5002-3p	0.01	0.01	0.01	0.01	0.01	0.01	0.01	0.01	0.01	0.01	0.01	1	1
hsa-miR-4263	0.01	0.01	0.01	0.01	0.01	0.01	0.01	0.01	0.01	0.01	0.01	1	1
hsa-miR-941	0.01	0.01	0.01	0.01	0.01	0.01	0.01	0.01	0.01	0.01	0.01	1	1
hsa-miR-4512	0.01	0.01	0.01	0.01	0.01	0.01	0.01	0.01	0.01	0.01	0.01	1	1
hsa-miR-4707-3p	0.01	0.01	0.01	0.01	0.01	0.01	0.01	0.01	0.01	0.01	0.01	1	1
hsa-miR-3682-5p	0.01	0.01	0.01	0.01	0.01	0.01	0.01	0.01	0.01	0.01	0.01	1	1
hsa-miR-3129-5p	0.01	0.01	0.01	0.01	0.01	0.01	0.01	0.01	0.01	0.01	0.01	1	1
hsa-miR-3164	0.01	0.01	0.01	0.01	0.01	0.01	0.01	0.01	0.01	0.01	0.01	1	1
hsa-miR-4527	0.01	0.01	0.01	0.01	0.01	0.01	0.01	0.01	0.01	0.01	0.01	1	1
hsa-miR-3691-5p	0.01	0.01	0.01	0.01	0.01	0.01	0.01	0.01	0.01	0.01	0.01	1	1
hsa-miR-4301	0.01	0.01	0.01	0.01	0.01	0.01	0.01	0.01	0.01	0.01	0.01	1	1
hsa-miR-371b-3p	0.01	0.01	0.01	0.01	0.01	0.01	0.01	0.01	0.01	0.01	0.01	1	1
hsa-miR-454-5p	0.01	0.01	0.01	0.01	0.01	0.01	0.01	0.01	0.01	0.01	0.01	1	1
hsa-miR-6720-3p	0.01	0.01	0.01	0.01	0.01	0.01	0.01	0.01	0.01	0.01	0.01	1	1
hsa-miR-5690	0.01	0.01	0.01	0.01	0.01	0.01	0.01	0.01	0.01	0.01	0.01	1	1
hsa-miR-758-3p	0.01	0.01	0.01	0.01	0.01	0.01	0.01	0.01	0.01	0.01	0.01	1	1
hsa-miR-4431	0.01	0.01	0.01	0.01	0.01	0.01	0.01	0.01	0.01	0.01	0.01	1	1
hsa-miR-5003-5p	0.01	0.01	0.01	0.01	0.01	0.01	0.01	0.01	0.01	0.01	0.01	1	1
hsa-miR-363-5p	0.01	0.01	0.01	0.01	0.01	0.01	0.01	0.01	0.01	0.01	0.01	1	1
hsa-miR-1237-5p	0.01	0.01	0.01	0.01	0.01	0.01	0.01	0.01	0.01	0.01	0.01	1	1
hsa-miR-4765	0.01	0.01	0.01	0.01	0.01	0.01	0.01	0.01	0.01	0.01	0.01	1	1
hsa-miR-4264	0.01	0.01	0.01	0.01	0.01	0.01	0.01	0.01	0.01	0.01	0.01	1	1
hsa-miR-4783-5p	0.01	0.01	0.01	0.01	0.01	0.01	0.01	0.01	0.01	0.01	0.01	1	1
hsa-miR-5196-3p	0.01	0.01	0.01	0.01	0.01	0.01	0.01	0.01	0.01	0.01	0.01	1	1
hsa-miR-6506-3p	0.01	0.01	0.01	0.01	0.01	0.01	0.01	0.01	0.01	0.01	0.01	1	1
hsa-miR-3941	0.01	0.01	0.01	0.01	0.01	0.01	0.01	0.01	0.01	0.01	0.01	1	1
hsa-miR-92a-2-5p	0.01	0.01	0.01	0.01	0.01	0.01	0.01	0.01	0.01	0.01	0.01	1	1
hsa-miR-4680-3p	0.01	0.01	0.01	0.01	0.01	0.01	0.01	0.01	0.01	0.01	0.01	1	1
hsa-miR-548g-3p	0.01	0.01	0.01	0.01	0.01	0.01	0.01	0.01	0.01	0.01	0.01	1	1
hsa-miR-496	0.01	0.01	0.01	0.01	0.01	0.01	0.01	0.01	0.01	0.01	0.01	1	1
hsa-miR-5091	0.01	0.01	0.01	0.01	0.01	0.01	0.01	0.01	0.01	0.01	0.01	1	1
hsa-miR-4720-5p	0.01	0.01	0.01	0.01	0.01	0.01	0.01	0.01	0.01	0.01	0.01	1	1
hsa-miR-571	0.01	0.01	0.01	0.01	0.01	0.01	0.01	0.01	0.01	0.01	0.01	1	1
hsa-miR-518e-5p	0.01	0.01	0.01	0.01	0.01	0.01	0.01	0.01	0.01	0.01	0.01	1	1
hsa-miR-4308	0.01	0.01	0.01	0.01	0.01	0.01	0.01	0.01	0.01	0.01	0.01	1	1
hsa-miR-1912	0.01	0.01	0.01	0.01	0.01	0.01	0.01	0.01	0.01	0.01	0.01	1	1
hsa-miR-3176	0.01	0.01	0.01	0.01	0.01	0.01	0.01	0.01	0.01	0.01	0.01	1	1
hsa-miR-3689f	0.01	0.01	0.01	0.01	0.01	0.01	0.01	0.01	0.01	0.01	0.01	1	1
hsa-miR-466	0.01	0.01	0.01	0.01	0.01	0.01	0.01	0.01	0.01	0.01	0.01	1	1
hsa-miR-541-3p	0.01	0.01	0.01	0.01	0.01	0.01	0.01	0.01	0.01	0.01	0.01	1	1
hsa-miR-3124-5p	0.01	0.01	0.01	0.01	0.01	0.01	0.01	0.01	0.01	0.01	0.01	1	1
hsa-miR-516b-5p	0.01	0.01	0.01	0.01	0.01	0.01	0.01	0.01	0.01	0.01	0.01	1	1
hsa-miR-4748	0.01	0.01	0.01	0.01	0.01	0.01	0.01	0.01	0.01	0.01	0.01	1	1
hsa-miR-1273a	0.01	0.01	0.01	0.01	0.01	0.01	0.01	0.01	0.01	0.01	0.01	1	1
hsa-miR-4524b-5p	0.01	0.01	0.01	0.01	0.01	0.01	0.01	0.01	0.01	0.01	0.01	1	1
hsa-miR-3142	0.01	0.01	0.01	0.01	0.01	0.01	0.01	0.01	0.01	0.01	0.01	1	1
hsa-miR-1247-5p	0.01	0.01	0.01	0.01	0.01	0.01	0.01	0.01	0.01	0.01	0.01	1	1
hsa-miR-4637	0.01	0.01	0.01	0.01	0.01	0.01	0.01	0.01	0.01	0.01	0.01	1	1
hsa-miR-5191	0.01	0.01	0.01	0.01	0.01	0.01	0.01	0.01	0.01	0.01	0.01	1	1
hsa-miR-4760-5p	0.01	0.01	0.01	0.01	0.01	0.01	0.01	0.01	0.01	0.01	0.01	1	1
hsa-miR-3678-5p	0.01	0.01	0.01	0.01	0.01	0.01	0.01	0.01	0.01	0.01	0.01	1	1
hsa-miR-548w	0.01	0.01	0.01	0.01	0.01	0.01	0.01	0.01	0.01	0.01	0.01	1	1
hsa-miR-218-1-3p	0.01	0.01	0.01	0.01	0.01	0.01	0.01	0.01	0.01	0.01	0.01	1	1
hsa-miR-4521	0.01	0.01	0.01	0.01	0.01	0.01	0.01	0.01	0.01	0.01	0.01	1	1
hsa-miR-3180-3p	0.01	0.01	0.01	0.01	0.01	0.01	0.01	0.01	0.01	0.01	0.01	1	1
hsa-miR-1179	0.01	0.01	0.01	0.01	0.01	0.01	0.01	0.01	0.01	0.01	0.01	1	1
hsa-miR-548c-3p	0.01	0.01	0.01	0.01	0.01	0.01	0.01	0.01	0.01	0.01	0.01	1	1
hsa-miR-29b-2-5p	0.01	0.01	0.01	0.01	0.01	0.01	0.01	0.01	0.01	0.01	0.01	1	1
hsa-miR-3190-5p	0.01	0.01	0.01	0.01	0.01	0.01	0.01	0.01	0.01	0.01	0.01	1	1
hsa-miR-3974	0.01	0.01	0.01	0.01	0.01	0.01	0.01	0.01	0.01	0.01	0.01	1	1
hsa-miR-668	0.01	0.01	0.01	0.01	0.01	0.01	0.01	0.01	0.01	0.01	0.01	1	1
hsa-miR-3144-3p	0.01	0.01	0.01	0.01	0.01	0.01	0.01	0.01	0.01	0.01	0.01	1	1
hsa-miR-4494	0.01	0.01	0.01	0.01	0.01	0.01	0.01	0.01	0.01	0.01	0.01	1	1
hsa-miR-1294	0.01	0.01	0.01	0.01	0.01	0.01	0.01	0.01	0.01	0.01	0.01	1	1
hsa-miR-4471	0.01	0.01	0.01	0.01	0.01	0.01	0.01	0.01	0.01	0.01	0.01	1	1
hsa-miR-297	0.01	0.01	0.01	0.01	0.01	0.01	0.01	0.01	0.01	0.01	0.01	1	1
hsa-miR-643	0.01	0.01	0.01	0.01	0.01	0.01	0.01	0.01	0.01	0.01	0.01	1	1
hsa-miR-2964a-5p	0.01	0.01	0.01	0.01	0.01	0.01	0.01	0.01	0.01	0.01	0.01	1	1
hsa-miR-4999-5p	0.01	0.01	0.01	0.01	0.01	0.01	0.01	0.01	0.01	0.01	0.01	1	1
hsa-miR-518f-5p	0.01	0.01	0.01	0.01	0.01	0.01	0.01	0.01	0.01	0.01	0.01	1	1
hsa-miR-644a	0.01	0.01	0.01	0.01	0.01	0.01	0.01	0.01	0.01	0.01	0.01	1	1
hsa-miR-4529-3p	0.01	0.01	0.01	0.01	0.01	0.01	0.01	0.01	0.01	0.01	0.01	1	1
hsa-miR-3171	0.01	0.01	0.01	0.01	0.01	0.01	0.01	0.01	0.01	0.01	0.01	1	1
hsa-miR-548h-3p	0.01	0.01	0.01	0.01	0.01	0.01	0.01	0.01	0.01	0.01	0.01	1	1
hsa-miR-802	0.01	0.01	0.01	0.01	0.01	0.01	0.01	0.01	0.01	0.01	0.01	1	1
hsa-miR-4420	0.01	0.01	0.01	0.01	0.01	0.01	0.01	0.01	0.01	0.01	0.01	1	1
hsa-miR-3678-3p	0.01	0.01	0.01	0.01	0.01	0.01	0.01	0.01	0.01	0.01	0.01	1	1
hsa-miR-548ah-5p	0.01	0.01	0.01	0.01	0.01	0.01	0.01	0.01	0.01	0.01	0.01	1	1
hsa-miR-4427	0.01	0.01	0.01	0.01	0.01	0.01	0.01	0.01	0.01	0.01	0.01	1	1
hsa-miR-576-5p	0.01	0.01	0.01	0.01	0.01	0.01	0.01	0.01	0.01	0.01	0.01	1	1
hsa-miR-4684-3p	0.01	0.01	0.01	0.01	0.01	0.01	0.01	0.01	0.01	0.01	0.01	1	1
hsa-miR-5691	0.01	0.01	0.01	0.01	0.01	0.01	0.01	0.01	0.01	0.01	0.01	1	1
hsa-miR-302c-5p	0.01	0.01	0.01	0.01	0.01	0.01	0.01	0.01	0.01	0.01	0.01	1	1
hsa-miR-367-3p	0.01	0.01	0.01	0.01	0.01	0.01	0.01	0.01	0.01	0.01	0.01	1	1
hsa-miR-4674	0.01	0.01	0.01	0.01	0.01	0.01	0.01	0.01	0.01	0.01	0.01	1	1
hsa-miR-550b-2-5p	0.01	0.01	0.01	0.01	0.01	0.01	0.01	0.01	0.01	0.01	0.01	1	1
hsa-miR-520h	0.01	0.01	0.01	0.01	0.01	0.01	0.01	0.01	0.01	0.01	0.01	1	1
hsa-miR-506-5p	0.01	0.01	0.01	0.01	0.01	0.01	0.01	0.01	0.01	0.01	0.01	1	1
hsa-miR-1178-5p	0.01	0.01	0.01	0.01	0.01	0.01	0.01	0.01	0.01	0.01	0.01	1	1
hsa-miR-3145-5p	0.01	0.01	0.01	0.01	0.01	0.01	0.01	0.01	0.01	0.01	0.01	1	1
hsa-miR-1915-5p	0.01	0.01	0.01	0.01	0.01	0.01	0.01	0.01	0.01	0.01	0.01	1	1
hsa-miR-5680	0.01	0.01	0.01	0.01	0.01	0.01	0.01	0.01	0.01	0.01	0.01	1	1
hsa-miR-3913-5p	0.01	0.01	0.01	0.01	0.01	0.01	0.01	0.01	0.01	0.01	0.01	1	1
hsa-miR-596	0.01	0.01	0.01	0.01	0.01	0.01	0.01	0.01	0.01	0.01	0.01	1	1
hsa-miR-5698	0.01	0.01	0.01	0.01	0.01	0.01	0.01	0.01	0.01	0.01	0.01	1	1
hsa-miR-105-5p	0.01	0.01	0.01	0.01	0.01	0.01	0.01	0.01	0.01	0.01	0.01	1	1
hsa-miR-4666a-5p	0.01	0.01	0.01	0.01	0.01	0.01	0.01	0.01	0.01	0.01	0.01	1	1
hsa-miR-1200	0.01	0.01	0.01	0.01	0.01	0.01	0.01	0.01	0.01	0.01	0.01	1	1
hsa-miR-562	0.01	0.01	0.01	0.01	0.01	0.01	0.01	0.01	0.01	0.01	0.01	1	1
hsa-miR-6718-5p	0.01	0.01	0.01	0.01	0.01	0.01	0.01	0.01	0.01	0.01	0.01	1	1
hsa-miR-3118	0.01	0.01	0.01	0.01	0.01	0.01	0.01	0.01	0.01	0.01	0.01	1	1
hsa-miR-449a	0.01	0.01	0.01	0.01	0.01	0.01	0.390088	0.01	0.01	0.01	0.01	1	1
hsa-miR-570-3p	0.01	0.01	0.01	0.01	0.01	0.01	0.01	0.01	0.01	0.01	0.01	1	1
hsa-miR-3622b-3p	0.01	0.01	0.01	0.01	0.01	0.01	0.01	0.01	0.01	0.01	0.01	1	1
hsa-miR-3122	0.01	0.01	0.01	0.01	0.01	0.01	0.01	0.01	0.01	0.01	0.01	1	1
hsa-miR-497-3p	0.01	0.01	0.01	0.01	0.01	0.01	0.01	0.01	0.01	0.01	0.01	1	1
hsa-miR-3617-5p	0.01	0.01	0.01	0.01	0.01	0.01	0.01	0.01	0.01	0.01	0.01	1	1
hsa-miR-24-2-5p	0.01	0.01	0.01	0.01	0.01	0.01	0.01	0.01	0.01	0.01	0.01	1	1
hsa-miR-585	0.01	0.01	0.01	0.01	0.01	0.01	0.01	0.01	0.01	0.01	0.01	1	1
hsa-miR-1297	0.01	0.01	0.01	0.01	0.01	0.01	0.01	0.01	0.01	0.01	0.01	1	1
hsa-miR-1193	0.01	0.01	0.01	0.01	0.01	0.01	0.01	0.01	0.01	0.01	0.01	1	1
hsa-miR-4757-5p	0.01	0.01	0.01	0.01	0.01	0.01	0.01	0.01	0.01	0.01	0.01	1	1
hsa-miR-4453	0.01	0.01	0.01	0.01	0.01	0.01	0.01	0.01	0.01	0.01	0.01	1	1
hsa-miR-524-3p	0.01	0.01	0.01	0.01	0.01	0.01	0.01	0.01	0.01	0.01	0.01	1	1
hsa-miR-4680-5p	0.01	0.01	0.01	0.01	0.01	0.01	0.01	0.01	0.01	0.01	0.01	1	1
hsa-miR-647	0.01	0.01	0.01	0.01	0.01	0.01	0.01	0.01	0.01	0.01	0.01	1	1
hsa-miR-615-5p	0.01	0.01	0.01	0.01	0.01	0.01	0.01	0.01	0.01	0.01	0.01	1	1
hsa-miR-4696	0.01	0.01	0.01	0.01	0.01	0.01	0.01	0.01	0.01	0.01	0.01	1	1
hsa-miR-1253	0.01	0.01	0.01	0.01	0.01	0.01	0.01	0.01	0.01	0.01	0.01	1	1
hsa-miR-1296	0.01	0.01	0.01	0.01	0.01	0.01	0.01	0.01	0.01	0.01	0.01	1	1
hsa-miR-4705	0.01	0.01	0.01	0.01	0.01	0.01	0.01	0.01	0.01	0.01	0.01	1	1
hsa-miR-3117-5p	0.01	0.01	0.01	0.01	0.01	0.01	0.01	0.01	0.01	0.01	0.01	1	1
hsa-miR-4694-5p	0.01	0.01	0.01	0.01	0.01	0.01	0.01	0.01	0.01	0.01	0.01	1	1
hsa-miR-206	0.01	0.01	0.01	0.01	0.01	0.01	0.01	0.01	0.01	0.01	0.01	1	1
hsa-miR-4642	0.01	0.01	0.01	0.01	0.01	0.01	0.01	0.01	0.01	0.01	0.01	1	1
hsa-miR-3197	0.01	0.01	0.01	0.01	0.01	0.01	0.01	0.01	0.01	0.01	0.01	1	1
hsa-miR-549a	0.01	0.01	0.01	0.01	0.01	0.01	0.01	0.01	0.01	0.01	0.01	1	1
hsa-miR-4800-3p	0.01	0.01	0.01	0.01	0.01	0.01	0.01	0.01	0.01	0.01	0.01	1	1
hsa-miR-3120-3p	0.01	0.01	0.01	0.01	0.01	0.01	0.01	0.01	0.01	0.01	0.01	1	1
hsa-miR-6715b-5p	0.01	0.01	0.01	0.01	0.01	0.01	0.01	0.01	0.01	0.01	0.01	1	1
hsa-miR-5699	0.01	0.01	0.01	0.01	0.01	0.01	0.01	0.01	0.01	0.01	0.01	1	1
hsa-miR-521	0.01	0.01	0.01	0.01	0.01	0.01	0.01	0.01	0.01	0.01	0.01	1	1
hsa-miR-3187-3p	0.01	0.01	0.01	0.01	0.01	0.01	0.01	0.01	0.01	0.01	0.01	1	1
hsa-miR-569	0.01	0.01	0.01	0.01	0.01	0.01	0.01	0.01	0.01	0.01	0.01	1	1
hsa-miR-6504-3p	0.01	0.01	0.01	0.01	0.01	0.01	0.01	0.01	0.01	0.01	0.01	1	1
hsa-miR-5707	0.01	0.01	0.01	0.01	0.01	0.01	0.01	0.01	0.01	0.01	0.01	1	1
hsa-miR-4633-3p	0.01	0.01	0.01	0.01	0.01	0.01	0.01	0.01	0.01	0.01	0.01	1	1
hsa-miR-4474-3p	0.01	0.01	0.01	0.01	0.01	0.01	0.01	0.01	0.01	0.01	0.01	1	1
hsa-miR-4438	0.01	0.01	0.01	0.01	0.01	0.01	0.01	0.01	0.01	0.01	0.01	1	1
hsa-miR-196b-3p	0.01	0.01	0.01	0.01	0.01	0.01	0.01	0.01	0.01	0.01	0.01	1	1
hsa-miR-129-2-3p	0.01	0.01	0.01	0.01	0.01	0.01	0.01	0.01	0.01	0.01	0.01	1	1
hsa-miR-4258	0.01	0.01	0.01	0.01	0.01	0.01	0.01	0.01	0.01	0.01	0.01	1	1
hsa-miR-5591-5p	0.01	0.01	0.01	0.01	0.01	0.01	0.01	0.01	0.01	0.01	0.01	1	1
hsa-miR-4418	0.01	0.01	0.01	0.01	0.01	0.01	0.01	0.01	0.01	0.01	0.01	1	1
hsa-miR-3714	0.01	0.01	0.01	0.01	0.01	0.01	0.01	0.01	0.01	0.01	0.01	1	1
hsa-miR-4762-5p	0.01	0.01	0.01	0.01	0.01	0.01	0.01	0.01	0.01	0.01	0.01	1	1
hsa-miR-4764-3p	0.01	0.01	0.01	0.01	0.01	0.01	0.01	0.01	0.01	0.01	0.01	1	1
hsa-miR-3923	0.01	0.01	0.01	0.01	0.01	0.01	0.01	0.01	0.01	0.01	0.01	1	1
hsa-miR-891b	0.01	0.01	0.01	0.01	0.01	0.01	0.01	0.01	0.01	0.01	0.01	1	1
hsa-miR-1257	0.01	0.01	0.01	0.01	0.01	0.01	0.01	0.01	0.01	0.01	0.01	1	1
hsa-miR-612	0.01	0.01	0.01	0.01	0.01	0.01	0.01	0.01	0.01	0.01	0.01	1	1
hsa-miR-655	0.01	0.01	0.01	0.01	0.01	0.01	0.01	0.01	0.01	0.01	0.01	1	1
hsa-miR-4733-5p	0.01	0.01	0.01	0.01	0.01	0.01	0.01	0.01	0.01	0.01	0.01	1	1
hsa-miR-4757-3p	0.01	0.01	0.01	0.01	0.01	0.01	0.01	0.01	0.01	0.01	0.01	1	1
hsa-miR-4683	0.01	0.01	0.01	0.01	0.01	0.01	0.01	0.01	0.01	0.01	0.01	1	1
hsa-miR-3679-3p	0.01	0.01	0.01	0.01	0.01	0.01	0.01	0.01	0.01	0.01	0.01	1	1
hsa-miR-4325	0.01	0.01	0.01	0.01	0.01	0.01	0.01	0.01	0.01	0.01	0.01	1	1
hsa-miR-4671-3p	0.01	0.01	0.01	0.01	0.01	0.01	0.01	0.01	0.01	0.01	0.01	1	1
hsa-miR-548ac	0.01	0.01	0.01	0.01	0.01	0.01	0.01	0.01	0.01	0.01	0.01	1	1
hsa-miR-5685	0.01	0.01	0.01	0.01	0.01	0.01	0.01	0.01	0.01	0.01	0.01	1	1
hsa-miR-4723-3p	0.01	0.01	0.01	0.01	0.01	0.01	0.01	0.01	0.01	0.01	0.01	1	1
hsa-miR-182-3p	0.01	0.01	0.01	0.01	0.01	0.01	0.01	0.01	0.01	0.01	0.01	1	1
hsa-miR-4473	0.01	0.01	0.01	0.01	0.01	0.01	0.01	0.01	0.01	0.01	0.01	1	1
hsa-miR-3977	0.01	0.01	0.01	0.01	0.01	0.01	0.01	0.01	0.01	0.01	0.01	1	1
hsa-miR-548t-5p	0.01	0.01	0.01	0.01	0.01	0.01	0.01	0.01	0.01	0.01	0.01	1	1
hsa-miR-325	0.01	0.01	0.01	0.01	0.01	0.01	0.01	0.01	0.01	0.01	0.01	1	1
hsa-miR-3126-3p	0.01	0.01	0.01	0.01	0.01	0.01	0.01	0.01	0.01	0.01	0.01	1	1
hsa-miR-579	0.01	0.01	0.01	0.01	0.01	0.01	0.01	0.01	0.01	0.01	0.01	1	1
hsa-miR-4525	0.01	0.01	0.01	0.01	0.01	0.01	0.01	0.01	0.01	0.01	0.01	1	1
hsa-miR-4524a-3p	0.01	0.01	0.01	0.01	0.01	0.01	0.01	0.01	0.01	0.01	0.01	1	1
hsa-miR-4650-5p	0.01	0.01	0.01	0.01	0.01	0.01	0.01	0.01	0.01	0.01	0.01	1	1
hsa-miR-4423-3p	0.01	0.01	0.01	0.01	0.01	0.01	0.01	0.01	0.01	0.01	0.01	1	1
hsa-miR-4292	0.01	0.01	0.01	0.01	0.01	0.01	0.01	0.01	0.01	0.01	0.01	1	1
hsa-miR-4711-3p	0.01	0.01	0.01	0.01	0.01	0.01	0.01	0.01	0.01	0.01	0.01	1	1
hsa-miR-888-3p	0.01	0.01	0.01	0.01	0.01	0.01	0.01	0.01	0.01	0.01	0.01	1	1
hsa-miR-5095	0.01	0.01	0.01	0.01	0.01	0.01	0.01	0.01	0.01	0.01	0.01	1	1
hsa-miR-556-3p	0.01	0.01	0.01	0.01	0.01	0.01	0.01	0.01	0.01	0.01	0.01	1	1
hsa-miR-3914	0.01	0.01	0.01	0.01	0.01	0.01	0.01	0.01	0.01	0.01	0.01	1	1
hsa-miR-422a	0.01	0.01	0.01	0.01	0.01	0.01	0.01	0.01	0.01	0.01	0.01	1	1
hsa-miR-4646-3p	0.01	0.01	0.01	0.01	0.01	0.01	0.01	0.01	0.01	0.01	0.01	1	1
hsa-miR-1269b	0.01	0.01	0.01	0.01	0.01	0.01	0.01	0.01	0.01	0.01	0.01	1	1
hsa-miR-365b-5p	0.01	0.01	0.01	0.01	0.01	0.01	0.01	0.01	0.01	0.01	0.01	1	1
hsa-miR-573	0.01	0.01	0.01	0.01	0.01	0.01	0.01	0.01	0.01	0.01	0.01	1	1
hsa-miR-1321	0.01	0.01	0.01	0.01	0.01	0.01	0.01	0.01	0.01	0.01	0.01	1	1
hsa-miR-2355-5p	0.01	0.01	0.01	0.01	0.01	0.01	0.01	0.01	0.01	0.01	0.01	1	1
hsa-miR-1324	0.01	0.01	0.01	0.01	0.01	0.01	0.01	0.01	0.01	0.01	0.01	1	1
hsa-miR-3065-3p	0.01	0.01	0.01	0.01	0.01	0.01	0.01	0.01	0.01	0.01	0.01	1	1
hsa-miR-1909-3p	0.01	0.01	0.01	0.01	0.01	0.01	0.01	0.01	0.01	0.01	0.01	1	1
hsa-miR-632	0.01	0.01	0.01	0.01	0.01	0.01	0.01	0.01	0.01	0.01	0.01	1	1
hsa-miR-181b-3p	0.01	0.01	0.01	0.01	0.01	0.01	0.01	0.01	0.01	0.01	0.01	1	1
hsa-miR-4796-5p	0.01	0.01	0.01	0.01	0.01	0.01	0.01	0.01	0.01	0.01	0.01	1	1
hsa-miR-4731-5p	0.01	0.01	0.01	0.01	0.01	0.01	0.01	0.01	0.01	0.01	0.01	1	1
hsa-miR-5689	0.01	0.01	0.01	0.01	0.01	0.01	0.01	0.01	0.01	0.01	0.01	1	1
hsa-miR-548ao-5p	0.01	0.01	0.01	0.01	0.01	0.01	0.01	0.01	0.01	0.01	0.01	1	1
hsa-miR-4295	0.01	0.01	0.01	0.01	0.01	0.01	0.01	0.01	0.01	0.01	0.01	1	1
hsa-miR-513c-3p	0.01	0.01	0.01	0.01	0.01	0.01	0.01	0.01	0.01	0.01	0.01	1	1
hsa-miR-2116-5p	0.01	0.01	0.01	0.01	0.01	0.01	0.01	0.01	0.01	0.01	0.01	1	1
hsa-miR-3177-5p	0.01	0.01	0.01	0.01	0.01	0.01	0.01	0.01	0.01	0.01	0.01	1	1
hsa-miR-6134	0.01	0.01	0.01	0.01	0.01	0.01	0.01	0.01	0.01	0.01	0.01	1	1
hsa-miR-3940-3p	0.01	0.01	0.01	0.01	0.01	0.01	0.01	0.01	0.01	0.01	0.01	1	1
hsa-miR-4523	0.01	0.01	0.01	0.01	0.01	0.01	0.01	0.01	0.01	0.01	0.01	1	1
hsa-miR-4464	0.01	0.01	0.01	0.01	0.01	0.01	0.01	0.01	0.01	0.01	0.01	1	1
hsa-miR-624-3p	0.01	0.01	0.01	0.01	0.01	0.01	0.01	0.01	0.01	0.01	0.01	1	1
hsa-miR-6502-5p	0.01	0.01	0.01	0.01	0.01	0.01	0.01	0.01	0.01	0.01	0.01	1	1
hsa-miR-3681-3p	0.01	0.01	0.01	0.01	0.01	0.01	0.01	0.01	0.01	0.01	0.01	1	1
hsa-miR-5586-5p	0.01	0.01	0.01	0.01	0.01	0.01	0.01	0.01	0.01	0.01	0.01	1	1
hsa-miR-3681-5p	0.01	0.01	0.01	0.01	0.01	0.01	0.01	0.01	0.01	0.01	0.01	1	1
hsa-miR-18b-3p	0.01	0.01	0.01	0.01	0.01	0.01	0.01	0.01	0.01	0.01	0.01	1	1
hsa-miR-4795-3p	0.01	0.01	0.01	0.01	0.01	0.01	0.01	0.01	0.01	0.01	0.01	1	1
hsa-miR-4426	0.01	0.01	0.01	0.01	0.01	0.01	0.01	0.01	0.01	0.01	0.01	1	1
hsa-miR-4771	0.01	0.01	0.01	0.01	0.01	0.01	0.01	0.01	0.01	0.01	0.01	1	1
hsa-miR-2115-5p	0.01	0.01	0.01	0.01	0.01	0.01	0.01	0.01	0.01	0.01	0.01	1	1
hsa-miR-708-3p	0.01	0.01	0.01	0.01	0.01	0.01	0.01	0.01	0.01	0.01	0.01	1	1
hsa-miR-4503	0.01	0.01	0.01	0.01	0.01	0.01	0.01	0.01	0.01	0.01	0.01	1	1
hsa-miR-635	0.01	0.01	0.01	0.01	0.01	0.01	0.01	0.01	0.01	0.01	0.01	1	1
hsa-miR-4704-3p	0.01	0.01	0.01	0.01	0.01	0.01	0.01	0.01	0.01	0.01	0.01	1	1
hsa-miR-4312	0.01	0.01	0.01	0.01	0.01	0.01	0.01	0.01	0.01	0.01	0.01	1	1
hsa-miR-3925-3p	0.01	0.01	0.01	0.01	0.01	0.01	0.01	0.01	0.01	0.01	0.01	1	1
hsa-miR-431-5p	0.01	0.01	0.01	0.01	0.01	0.01	0.01	0.01	0.01	0.01	0.01	1	1
hsa-miR-4659b-3p	0.01	0.01	0.01	0.01	0.01	0.01	0.01	0.01	0.01	0.01	0.01	1	1
hsa-miR-4319	0.01	0.01	0.01	0.01	0.01	0.01	0.01	0.01	0.01	0.01	0.01	1	1
hsa-miR-4490	0.01	0.01	0.01	0.01	0.01	0.01	0.01	0.01	0.01	0.01	0.01	1	1
hsa-miR-5192	0.01	0.01	0.01	0.01	0.01	0.01	0.01	0.01	0.01	0.01	0.01	1	1
hsa-miR-93-3p	0.01	0.01	0.01	0.01	0.01	0.01	0.01	0.01	0.01	0.01	0.01	1	1
hsa-miR-4662a-3p	0.01	0.01	0.01	0.01	0.01	0.01	0.01	0.01	0.01	0.01	0.01	1	1
hsa-miR-3918	0.01	0.01	0.01	0.01	0.01	0.01	0.01	0.01	0.01	0.01	0.01	1	1
hsa-miR-1304-3p	0.01	0.01	0.01	0.01	0.01	0.01	0.01	0.01	0.01	0.01	0.01	1	1
hsa-miR-4687-5p	0.01	0.01	0.01	0.01	0.01	0.01	0.01	0.01	0.01	0.01	0.01	1	1
hsa-miR-4693-5p	0.01	0.01	0.01	0.01	0.01	0.01	0.01	0.01	0.01	0.01	0.01	1	1
hsa-miR-4540	0.01	0.01	0.01	0.01	0.01	0.01	0.01	0.01	0.01	0.01	0.01	1	1
hsa-miR-3912	0.01	0.01	0.01	0.01	0.01	0.01	0.01	0.01	0.01	0.01	0.01	1	1
hsa-miR-1264	0.01	0.01	0.01	0.01	0.01	0.01	0.01	0.01	0.01	0.01	0.01	1	1
hsa-miR-4773	0.01	0.01	0.01	0.01	0.01	0.01	0.01	0.01	0.01	0.01	0.01	1	1
hsa-miR-4704-5p	0.01	0.01	0.01	0.01	0.01	0.01	0.01	0.01	0.01	0.01	0.01	1	1
hsa-miR-609	0.01	0.01	0.01	0.01	0.01	0.01	0.01	0.01	0.01	0.01	0.01	1	1
hsa-miR-4537	0.01	0.01	0.01	0.01	0.01	0.01	0.01	0.01	0.01	0.01	0.01	1	1
hsa-miR-6082	0.01	0.01	0.01	0.01	0.01	0.01	0.01	0.01	0.01	0.01	0.01	1	1
hsa-miR-5006-3p	0.01	0.01	0.01	0.01	0.01	0.01	0.01	0.01	0.01	0.01	0.01	1	1
hsa-miR-302b-5p	0.01	0.01	0.01	0.01	0.01	0.01	0.01	0.01	0.01	0.01	0.01	1	1
hsa-miR-4533	0.01	0.01	0.01	0.01	0.01	0.01	0.01	0.01	0.01	0.01	0.01	1	1
hsa-miR-1286	0.01	0.01	0.01	0.01	0.01	0.01	0.01	0.01	0.01	0.01	0.01	1	1
hsa-miR-450b-3p	0.01	0.01	0.01	0.01	0.01	0.01	0.01	0.01	0.01	0.01	0.01	1	1
hsa-miR-378h	0.01	0.01	0.01	0.01	0.01	0.01	0.01	0.01	0.01	0.01	0.01	1	1
hsa-miR-137	0.01	0.01	0.01	0.01	0.01	0.01	0.01	0.01	0.01	0.01	0.01	1	1
hsa-miR-1302	0.01	0.01	0.01	0.01	0.01	0.01	0.01	0.01	0.01	0.01	0.01	1	1
hsa-miR-4681	0.01	0.01	0.01	0.01	0.01	0.01	0.01	0.01	0.01	0.01	0.01	1	1
hsa-miR-448	0.01	0.01	0.01	0.01	0.01	0.01	0.01	0.01	0.01	0.01	0.01	1	1
hsa-miR-4316	0.01	0.01	0.01	0.01	0.01	0.01	0.01	0.01	0.01	0.01	0.01	1	1
hsa-miR-18a-3p	0.01	0.01	0.01	0.01	0.01	0.01	0.01	0.01	0.01	0.01	0.01	1	1
hsa-miR-606	0.01	0.01	0.01	0.01	0.01	0.01	0.01	0.01	0.01	0.01	0.01	1	1
hsa-miR-5587-3p	0.01	0.01	0.01	0.01	0.01	0.01	0.01	0.01	0.01	0.01	0.01	1	1
hsa-miR-4712-5p	0.01	0.01	0.01	0.01	0.01	0.01	0.01	0.01	0.01	0.01	0.01	1	1
hsa-miR-937-3p	0.01	0.01	0.01	0.01	0.01	0.01	0.01	0.01	0.01	0.01	0.01	1	1
hsa-miR-3165	0.01	0.01	0.01	0.01	0.01	0.01	0.01	0.01	0.01	0.01	0.01	1	1
hsa-miR-4279	0.01	0.01	0.01	0.01	0.01	0.01	0.01	0.01	0.01	0.01	0.01	1	1
hsa-miR-329	0.01	0.01	0.01	0.01	0.01	0.01	0.01	0.01	0.01	0.01	0.01	1	1
hsa-miR-4675	0.01	0.01	0.01	0.01	0.01	0.01	0.01	0.01	0.01	0.01	0.01	1	1
hsa-miR-6508-3p	0.01	0.01	0.01	0.01	0.01	0.01	0.01	0.01	0.01	0.01	0.01	1	1
hsa-miR-1292-3p	0.01	0.01	0.01	0.01	0.01	0.01	0.01	0.01	0.01	0.01	0.01	1	1
hsa-miR-4666a-3p	0.01	0.01	0.01	0.01	0.01	0.01	0.01	0.01	0.01	0.01	0.01	1	1
hsa-miR-4456	0.01	0.01	0.01	0.01	0.01	0.01	0.01	0.01	0.01	0.01	0.01	1	1
hsa-miR-5585-5p	0.01	0.01	0.01	0.01	0.01	0.01	0.01	0.01	0.01	0.01	0.01	1	1
hsa-miR-593-3p	0.01	0.01	0.01	0.01	0.01	0.01	0.01	0.01	0.01	0.01	0.01	1	1
hsa-miR-4799-5p	0.01	0.01	0.01	0.01	0.01	0.01	0.01	0.01	0.01	0.01	0.01	1	1
hsa-miR-4714-5p	0.01	0.01	0.01	0.01	0.01	0.01	0.01	0.01	0.01	0.01	0.01	1	1
hsa-miR-4743-3p	0.01	0.01	0.01	0.01	0.01	0.01	0.01	0.01	0.01	0.01	0.01	1	1
hsa-miR-4711-5p	0.01	0.01	0.01	0.01	0.01	0.01	0.01	0.01	0.01	0.01	0.01	1	1
hsa-miR-4662b	0.01	0.01	0.01	0.01	0.01	0.01	0.01	0.01	0.01	0.01	0.01	1	1
hsa-miR-323b-5p	0.01	0.01	0.01	0.01	0.01	0.01	0.01	0.01	0.01	0.01	0.01	1	1
hsa-miR-4424	0.01	0.01	0.01	0.01	0.01	0.01	0.01	0.01	0.01	0.01	0.01	1	1
hsa-miR-519b-3p	0.01	0.01	0.01	0.01	0.01	0.01	0.01	0.01	0.01	0.01	0.01	1	1
hsa-miR-1343	0.01	0.01	0.01	0.01	0.01	0.01	0.01	0.01	0.01	0.01	0.01	1	1
hsa-miR-5187-3p	0.01	0.01	0.01	0.01	0.01	0.01	0.01	0.01	0.01	0.01	0.01	1	1
hsa-miR-4273	0.01	0.01	0.01	0.01	0.01	0.01	0.01	0.01	0.01	0.01	0.01	1	1
hsa-miR-3143	0.01	0.01	0.01	0.01	0.01	0.01	0.01	0.01	0.01	0.01	0.01	1	1
hsa-miR-656	0.01	0.01	0.01	0.01	0.01	0.01	0.01	0.01	0.01	0.01	0.01	1	1
hsa-miR-1204	0.01	0.01	0.01	0.01	0.01	0.01	0.01	0.01	0.01	0.01	0.01	1	1
hsa-miR-27b-5p	0.01	0.01	0.01	0.01	0.01	0.01	0.01	0.01	0.01	0.01	0.01	1	1
hsa-miR-3668	0.01	0.01	0.01	0.01	0.01	0.01	0.01	0.01	0.01	0.01	0.01	1	1
hsa-miR-369-3p	0.01	0.01	0.01	0.01	0.01	0.01	0.01	0.01	0.01	0.01	0.01	1	1
hsa-miR-551b-5p	0.01	0.01	0.01	0.01	0.01	0.01	0.01	0.01	0.01	0.01	0.01	1	1
hsa-miR-548p	0.01	0.01	0.01	0.01	0.01	0.01	0.01	0.01	0.01	0.01	0.01	1	1
hsa-miR-203b-3p	0.01	0.01	0.01	0.01	0.01	0.01	0.01	0.01	0.01	0.01	0.01	1	1
hsa-miR-3160-3p	0.01	0.01	0.01	0.01	0.01	0.01	0.01	0.01	0.01	0.01	0.01	1	1
hsa-miR-548as-3p	0.01	0.01	0.01	0.01	0.01	0.01	0.01	0.01	0.01	0.01	0.01	1	1
hsa-miR-3944-5p	0.01	0.01	0.01	0.01	0.01	0.01	0.01	0.01	0.01	0.01	0.01	1	1
hsa-miR-548aq-5p	0.01	0.01	0.01	0.01	0.01	0.01	0.01	0.01	0.01	0.01	0.01	1	1
hsa-miR-4320	0.01	0.01	0.01	0.01	0.01	0.01	0.01	0.01	0.01	0.01	0.01	1	1
hsa-miR-4722-3p	0.01	0.01	0.01	0.01	0.01	0.01	0.01	0.01	0.01	0.01	0.01	1	1
hsa-miR-135b-3p	0.01	0.01	0.01	0.01	0.01	0.01	0.01	0.01	0.01	0.01	0.01	1	1
hsa-miR-628-5p	0.01	0.01	0.01	0.01	0.01	0.01	0.01	0.01	0.01	0.01	0.01	1	1
hsa-miR-3074-5p	0.01	0.01	0.01	0.01	0.01	0.01	0.01	0.01	0.01	0.01	0.01	1	1
hsa-miR-4659a-5p	0.01	0.01	0.01	0.01	0.01	0.01	0.01	0.01	0.01	0.01	0.01	1	1
hsa-miR-4498	0.01	0.01	0.01	0.01	0.01	0.01	0.01	0.01	0.01	0.01	0.01	1	1
hsa-miR-548f	0.01	0.01	0.01	0.01	0.01	0.01	0.01	0.01	0.01	0.01	0.01	1	1
hsa-miR-4517	0.01	0.01	0.01	0.01	0.01	0.01	0.01	0.01	0.01	0.01	0.01	1	1
hsa-miR-1185-5p	0.01	0.01	0.01	0.01	0.01	0.01	0.01	0.01	0.01	0.01	0.01	1	1
hsa-miR-3664-3p	0.01	0.01	0.01	0.01	0.01	0.01	0.01	0.01	0.01	0.01	0.01	1	1
hsa-miR-5582-5p	0.01	0.01	0.01	0.01	0.01	0.01	0.01	0.01	0.01	0.01	0.01	1	1
hsa-miR-200c-3p	0.01	0.01	0.01	0.01	0.01	0.01	3.7777	5.23197	11.1097	11.6589	6.52345	1	1
hsa-miR-517-5p	0.01	0.01	0.01	0.01	0.01	0.01	0.01	0.01	0.01	0.01	0.01	1	1
hsa-miR-4772-3p	0.01	0.01	0.01	0.01	0.01	0.01	0.01	0.01	0.01	0.01	0.01	1	1
hsa-miR-3065-5p	0.01	0.01	0.01	0.01	0.01	0.01	0.01	0.01	0.01	0.01	0.01	1	1
hsa-miR-212-5p	0.01	0.01	0.01	0.01	0.01	0.01	0.01	0.01	0.01	0.01	0.01	1	1
hsa-miR-3916	0.01	0.01	0.01	0.01	0.01	0.01	0.01	0.01	0.01	0.01	0.01	1	1
hsa-miR-216a-3p	0.01	0.01	0.01	0.01	0.01	0.01	0.01	0.01	0.01	0.01	0.01	1	1
hsa-miR-4432	0.01	0.01	0.01	0.01	0.01	0.01	0.01	0.01	0.01	0.01	0.01	1	1
hsa-miR-433	0.01	0.01	0.01	0.01	0.01	0.01	0.01	0.01	0.01	0.01	0.01	1	1
hsa-miR-4700-5p	0.01	0.01	0.01	0.01	0.01	0.01	0.01	0.01	0.01	0.01	0.01	1	1
hsa-miR-146a-3p	0.01	0.01	0.01	0.01	0.01	0.01	0.01	0.01	0.01	0.01	0.01	1	1
hsa-miR-3617-3p	0.01	0.01	0.01	0.01	0.01	0.01	0.01	0.01	0.01	0.01	0.01	1	1
hsa-miR-3116	0.01	0.01	0.01	0.01	0.01	0.01	0.01	0.01	0.01	0.01	0.01	1	1
hsa-miR-3121-5p	0.01	0.01	0.01	0.01	0.01	0.01	0.01	0.01	0.01	0.01	0.01	1	1
hsa-miR-924	0.01	0.01	0.01	0.01	0.01	0.01	0.01	0.01	0.01	0.01	0.01	1	1
hsa-miR-425-3p	0.01	0.01	0.01	0.01	0.01	0.01	0.01	0.01	0.01	0.01	0.01	1	1
hsa-miR-296-3p	0.01	0.01	0.01	0.01	0.01	0.01	0.01	0.01	0.01	0.01	0.01	1	1
hsa-miR-92a-1-5p	0.01	0.01	0.01	0.01	0.01	0.01	0.01	0.01	0.01	0.01	0.01	1	1
hsa-miR-3184-5p	0.01	0.01	0.01	0.01	0.01	0.01	0.01	0.01	0.01	0.01	0.01	1	1
hsa-miR-103a-2-5p	0.01	0.01	0.01	0.01	0.01	0.01	0.01	0.01	0.01	0.01	0.01	1	1
hsa-miR-604	0.01	0.01	0.01	0.01	0.01	0.01	0.01	0.01	0.01	0.01	0.01	1	1
hsa-miR-6078	0.01	0.01	0.01	0.01	0.01	0.01	0.01	0.01	0.01	0.01	0.01	1	1
hsa-miR-4797-3p	0.01	0.01	0.01	0.01	0.01	0.01	0.01	0.01	0.01	0.01	0.01	1	1
hsa-miR-658	0.01	0.01	0.01	0.01	0.01	0.01	0.01	0.01	0.01	0.01	0.01	1	1
hsa-miR-4272	0.01	0.01	0.01	0.01	0.01	0.01	0.01	0.01	0.01	0.01	0.01	1	1
hsa-miR-512-5p	0.01	0.01	0.01	0.01	0.01	0.01	0.01	0.01	0.01	0.01	0.01	1	1
hsa-miR-300	0.01	0.01	0.01	0.01	0.01	0.01	0.01	0.01	0.01	0.01	0.01	1	1
hsa-miR-4781-5p	0.01	0.01	0.01	0.01	0.01	0.01	0.01	0.01	0.01	0.01	0.01	1	1
hsa-miR-654-5p	0.01	0.01	0.01	0.01	0.01	0.01	0.01	0.01	0.01	0.01	0.01	1	1
hsa-miR-5681b	0.01	0.01	0.01	0.01	0.01	0.01	0.01	0.01	0.01	0.01	0.01	1	1
hsa-miR-2114-5p	0.01	0.01	0.01	0.01	0.01	0.01	0.01	0.01	0.01	0.01	0.01	1	1
hsa-miR-3200-5p	0.01	0.01	0.01	0.01	0.01	0.01	0.01	0.01	0.01	0.01	0.01	1	1
hsa-miR-576-3p	0.01	0.01	0.01	0.01	0.01	0.01	0.01	0.01	0.01	0.01	0.01	1	1
hsa-miR-98-3p	0.01	0.01	0.01	0.01	0.01	0.01	0.01	0.01	0.01	0.01	0.01	1	1
hsa-miR-511	0.01	0.01	0.01	0.01	0.01	0.01	0.01	0.01	0.01	0.01	0.01	1	1
hsa-miR-3189-5p	0.01	0.01	0.01	0.01	0.01	0.01	0.01	0.01	0.01	0.01	0.01	1	1
hsa-miR-4266	0.01	0.01	0.01	0.01	0.01	0.01	0.01	0.01	0.01	0.01	0.01	1	1
hsa-miR-1226-3p	0.01	0.01	0.01	0.01	0.01	0.01	0.01	0.01	0.01	0.01	0.01	1	1
hsa-miR-4302	0.01	0.01	0.01	0.01	0.01	0.01	0.01	0.01	0.01	0.01	0.01	1	1
hsa-miR-518d-3p	0.01	0.01	0.01	0.01	0.01	0.01	0.01	0.01	0.01	0.01	0.01	1	1
hsa-miR-627	0.01	0.01	0.01	0.01	0.01	0.01	0.01	0.01	0.01	0.01	0.01	1	1
hsa-miR-202-5p	0.01	0.01	0.01	0.01	0.01	0.01	0.01	0.01	0.01	0.01	0.01	1	1
hsa-miR-4775	0.01	0.01	0.01	0.01	0.01	0.01	0.01	0.01	0.01	0.01	0.01	1	1
hsa-miR-3181	0.01	0.01	0.01	0.01	0.01	0.01	0.01	0.01	0.01	0.01	0.01	1	1
hsa-miR-432-3p	0.01	0.01	0.01	0.01	0.01	0.01	0.01	0.01	0.01	0.01	0.01	1	1
hsa-miR-5000-3p	0.01	0.01	0.01	0.01	0.01	0.01	0.01	0.01	0.01	0.01	0.01	1	1
hsa-miR-3920	0.01	0.01	0.01	0.01	0.01	0.01	0.01	0.01	0.01	0.01	0.01	1	1
hsa-miR-5579-5p	0.01	0.01	0.01	0.01	0.01	0.01	0.01	0.01	0.01	0.01	0.01	1	1
hsa-miR-4274	0.01	0.01	0.01	0.01	0.01	0.01	0.01	0.01	0.01	0.01	0.01	1	1
hsa-miR-4751	0.01	0.01	0.01	0.01	0.01	0.01	0.01	0.01	0.01	0.01	0.01	1	1
hsa-miR-4722-5p	0.01	0.01	0.01	0.01	0.01	0.01	0.01	0.01	0.01	0.01	0.01	1	1
hsa-miR-3133	0.01	0.01	0.01	0.01	0.01	0.01	0.01	0.01	0.01	0.01	0.01	1	1
hsa-miR-3689d	0.01	0.01	0.01	0.01	0.01	0.01	0.01	0.01	0.01	0.01	0.01	1	1
hsa-miR-302f	0.01	0.01	0.01	0.01	0.01	0.01	0.01	0.01	0.01	0.01	0.01	1	1
hsa-miR-767-3p	0.01	0.01	0.01	0.01	0.01	0.01	0.01	0.01	0.01	0.01	0.01	1	1
hsa-miR-1304-5p	0.01	0.01	0.01	0.01	0.01	0.01	0.01	0.01	0.01	0.01	0.01	1	1
hsa-miR-614	0.01	0.01	0.01	0.01	0.01	0.01	0.01	0.01	0.01	0.01	0.01	1	1
hsa-miR-1291	0.01	0.01	0.01	0.01	0.01	0.01	0.592998	0.01	0.01	0.01	0.01	1	1
hsa-miR-3919	0.01	0.01	0.01	0.01	0.01	0.01	0.01	0.01	0.01	0.01	0.01	1	1
hsa-miR-1262	0.01	0.01	0.01	0.01	0.01	0.01	0.01	0.01	0.01	0.01	0.01	1	1
hsa-miR-2113	0.01	0.01	0.01	0.01	0.01	0.01	0.01	0.01	0.01	0.01	0.01	1	1
hsa-miR-4664-5p	0.01	0.01	0.01	0.01	0.01	0.01	0.01	0.01	0.01	0.01	0.01	1	1
hsa-miR-203b-5p	0.01	0.01	0.01	0.01	0.01	0.01	0.01	0.01	0.01	0.01	0.01	1	1
hsa-miR-4491	0.01	0.01	0.01	0.01	0.01	0.01	0.01	0.01	0.01	0.01	0.01	1	1
hsa-miR-34b-3p	0.01	0.01	0.01	0.01	0.01	0.01	0.01	0.01	0.01	0.01	0.01	1	1
hsa-miR-514a-3p	0.01	0.01	0.01	0.01	0.01	0.01	2.8248	0.848678	1.92428	4.8545	3.64197	1	1
hsa-miR-4652-5p	0.01	0.01	0.01	0.01	0.01	0.01	0.01	0.01	0.01	0.01	0.01	1	1
hsa-miR-3150a-3p	0.01	0.01	0.01	0.01	0.01	0.01	0.01	0.01	0.01	0.01	0.01	1	1
hsa-miR-4724-5p	0.01	0.01	0.01	0.01	0.01	0.01	0.01	0.01	0.01	0.01	0.01	1	1
hsa-miR-4789-5p	0.01	0.01	0.01	0.01	0.01	0.01	0.01	0.01	0.01	0.01	0.01	1	1
hsa-miR-379-3p	0.01	0.01	0.01	0.01	0.01	0.01	0.01	0.01	0.01	0.01	0.01	1	1
hsa-miR-603	0.01	0.01	0.01	0.01	0.01	0.01	0.01	0.01	0.01	0.01	0.01	1	1
hsa-miR-597	0.01	0.01	0.01	0.01	0.01	0.01	0.01	0.01	0.01	0.01	0.01	1	1
hsa-miR-519d	0.01	0.01	0.01	0.01	0.01	0.01	0.01	0.01	0.01	0.01	0.01	1	1
hsa-miR-548b-5p	0.01	0.01	0.01	0.01	0.01	0.01	0.01	0.01	0.01	0.01	0.01	1	1
hsa-miR-141-5p	0.01	0.01	0.01	0.01	0.01	0.01	0.01	0.01	0.01	0.01	0.01	1	1
hsa-miR-5692b	0.01	0.01	0.01	0.01	0.01	0.01	0.01	0.01	0.01	0.01	0.01	1	1
hsa-miR-5696	0.01	0.01	0.01	0.01	0.01	0.01	0.01	0.01	0.01	0.01	0.01	1	1
hsa-miR-4723-5p	0.01	0.01	0.01	0.01	0.01	0.01	0.01	0.01	0.01	0.01	0.01	1	1
hsa-miR-4697-3p	0.01	0.01	0.01	0.01	0.01	0.01	0.01	0.01	0.01	0.01	0.01	1	1
hsa-miR-3191-3p	0.01	0.01	0.01	0.01	0.01	0.01	0.01	0.01	0.01	0.01	0.01	1	1
hsa-miR-5590-5p	0.01	0.01	0.01	0.01	0.01	0.01	0.01	0.01	0.01	0.01	0.01	1	1
hsa-miR-548n	0.01	0.01	0.01	0.01	0.01	0.01	0.01	0.01	0.01	0.01	0.01	1	1
hsa-miR-509-3-5p	0.01	0.01	0.01	0.01	0.01	0.01	0.573885	0.512564	0.698642	0.766856	0.503475	1	1
hsa-miR-4536-5p	0.01	0.01	0.01	0.01	0.01	0.01	0.01	0.01	0.01	0.01	0.01	1	1
hsa-miR-493-3p	0.01	0.01	0.01	0.01	0.01	0.01	0.01	0.01	0.01	0.01	0.01	1	1
hsa-miR-6716-5p	0.01	0.01	0.01	0.01	0.01	0.01	0.01	0.01	0.01	0.01	0.01	1	1
hsa-miR-302d-3p	0.01	0.01	0.01	0.01	0.01	0.01	0.01	0.01	0.01	0.01	0.01	1	1
hsa-miR-499a-3p	0.01	0.01	0.01	0.01	0.01	0.01	0.01	0.01	0.01	0.01	0.01	1	1
hsa-miR-5093	0.01	0.01	0.01	0.01	0.01	0.01	0.01	0.01	0.01	0.01	0.01	1	1
hsa-let-7e-3p	0.01	0.01	0.01	0.01	0.01	0.01	0.01	0.01	0.01	0.01	0.01	1	1
hsa-miR-25-5p	0.01	0.01	0.01	0.01	0.01	0.01	0.01	0.01	0.01	0.01	0.01	1	1
hsa-miR-208a	0.01	0.01	0.01	0.01	0.01	0.01	0.01	0.01	0.01	0.01	0.01	1	1
hsa-miR-548ai	0.01	0.01	0.01	0.01	0.01	0.01	0.01	0.01	0.01	0.01	0.01	1	1
hsa-miR-4667-3p	0.01	0.01	0.01	0.01	0.01	0.01	0.01	0.01	0.01	0.01	0.01	1	1
hsa-miR-371a-3p	0.01	0.01	0.01	0.01	0.01	0.01	0.01	0.01	0.01	0.01	0.01	1	1
hsa-miR-548ay-3p	0.01	0.01	0.01	0.01	0.01	0.01	0.01	0.01	0.01	0.01	0.01	1	1
hsa-miR-4492	0.01	0.01	0.01	0.01	0.01	0.01	0.01	0.01	0.01	0.01	0.01	1	1
hsa-miR-6721-5p	0.01	0.01	0.01	0.01	0.01	0.01	0.01	0.01	0.01	0.01	0.01	1	1
hsa-miR-3152-3p	0.01	0.01	0.01	0.01	0.01	0.01	0.01	0.01	0.01	0.01	0.01	1	1
hsa-miR-506-3p	0.01	0.01	0.01	0.01	0.01	0.01	0.268741	0.01	0.01	0.682379	1.30749	1	1
hsa-miR-588	0.01	0.01	0.01	0.01	0.01	0.01	0.01	0.01	0.01	0.01	0.01	1	1
hsa-miR-3658	0.01	0.01	0.01	0.01	0.01	0.01	0.01	0.01	0.01	0.01	0.01	1	1
hsa-miR-1207-3p	0.01	0.01	0.01	0.01	0.01	0.01	0.01	0.01	0.01	0.01	0.01	1	1
hsa-miR-503-3p	0.01	0.01	0.01	0.01	0.01	0.01	0.01	0.01	0.01	0.01	0.01	1	1
hsa-miR-939-3p	0.01	0.01	0.01	0.01	0.01	0.01	0.01	0.01	0.01	0.01	0.01	1	1
hsa-miR-5197-5p	0.01	0.01	0.01	0.01	0.01	0.01	0.01	0.01	0.01	0.01	0.01	1	1
hsa-miR-525-5p	0.01	0.01	0.01	0.01	0.01	0.01	0.01	0.01	0.01	0.01	0.01	1	1
hsa-miR-4789-3p	0.01	0.01	0.01	0.01	0.01	0.01	0.01	0.01	0.01	0.01	0.01	1	1
hsa-miR-4321	0.01	0.01	0.01	0.01	0.01	0.01	0.01	0.01	0.01	0.01	0.01	1	1
hsa-miR-5589-5p	0.01	0.01	0.01	0.01	0.01	0.01	0.01	0.01	0.01	0.01	0.01	1	1
hsa-miR-5700	0.01	0.01	0.01	0.01	0.01	0.01	0.01	0.01	0.01	0.01	0.01	1	1
hsa-miR-3688-3p	0.01	0.01	0.01	0.01	0.01	0.01	0.01	0.01	0.01	0.01	0.01	1	1
hsa-miR-4495	0.01	0.01	0.01	0.01	0.01	0.01	0.01	0.01	0.01	0.01	0.01	1	1
hsa-miR-3150b-5p	0.01	0.01	0.01	0.01	0.01	0.01	0.01	0.01	0.01	0.01	0.01	1	1
hsa-miR-100-3p	0.01	0.01	0.01	0.01	0.01	0.01	0.01	0.01	0.01	0.01	0.01	1	1
hsa-miR-5571-5p	0.01	0.01	0.01	0.01	0.01	0.01	0.01	0.01	0.01	0.01	0.01	1	1
hsa-miR-3150b-3p	0.01	0.01	0.01	0.01	0.01	0.01	0.01	0.01	0.01	0.01	0.01	1	1
hsa-miR-5708	0.01	0.01	0.01	0.01	0.01	0.01	0.01	0.01	0.01	0.01	0.01	1	1
hsa-miR-3909	0.01	0.01	0.01	0.01	0.01	0.01	0.01	0.01	0.01	0.01	0.01	1	1
hsa-miR-568	0.01	0.01	0.01	0.01	0.01	0.01	0.01	0.01	0.01	0.01	0.01	1	1
hsa-miR-4724-3p	0.01	0.01	0.01	0.01	0.01	0.01	0.01	0.01	0.01	0.01	0.01	1	1
hsa-miR-5572	0.01	0.01	0.01	0.01	0.01	0.01	0.01	0.01	0.01	0.01	0.01	1	1
hsa-miR-3976	0.01	0.01	0.01	0.01	0.01	0.01	0.01	0.01	0.01	0.01	0.01	1	1
hsa-miR-539-5p	0.01	0.01	0.01	0.01	0.01	0.01	0.01	0.01	0.01	0.01	0.01	1	1
hsa-miR-5094	0.01	0.01	0.01	0.01	0.01	0.01	0.01	0.01	0.01	0.01	0.01	1	1
hsa-miR-3175	0.01	0.01	0.01	0.01	0.01	0.01	0.01	0.01	0.01	0.01	0.01	1	1
hsa-miR-4714-3p	0.01	0.01	0.01	0.01	0.01	0.01	0.01	0.01	0.01	0.01	0.01	1	1
hsa-miR-4685-3p	0.01	0.01	0.01	0.01	0.01	0.01	0.01	0.01	0.01	0.01	0.01	1	1
hsa-miR-3156-3p	0.01	0.01	0.01	0.01	0.01	0.01	0.01	0.01	0.01	0.01	0.01	1	1
hsa-miR-1271-3p	0.01	0.01	0.01	0.01	0.01	0.01	0.01	0.01	0.01	0.01	0.01	1	1
hsa-miR-3616-5p	0.01	0.01	0.01	0.01	0.01	0.01	0.01	0.01	0.01	0.01	0.01	1	1
hsa-miR-1227-3p	0.01	0.01	0.01	0.01	0.01	0.01	0.01	0.01	0.01	0.01	0.01	1	1
hsa-miR-548d-5p	0.01	0.01	0.01	0.01	0.01	0.01	0.01	0.01	0.01	0.01	0.01	1	1
hsa-miR-3127-3p	0.01	0.01	0.01	0.01	0.01	0.01	0.01	0.01	0.01	0.01	0.01	1	1
hsa-miR-548m	0.01	0.01	0.01	0.01	0.01	0.01	0.01	0.01	0.01	0.01	0.01	1	1
hsa-miR-522-3p	0.01	0.01	0.01	0.01	0.01	0.01	0.01	0.01	0.01	0.01	0.01	1	1
hsa-miR-4479	0.01	0.01	0.01	0.01	0.01	0.01	0.01	0.01	0.01	0.01	0.01	1	1
hsa-miR-548at-3p	0.01	0.01	0.01	0.01	0.01	0.01	0.01	0.01	0.01	0.01	0.01	1	1
hsa-miR-4310	0.01	0.01	0.01	0.01	0.01	0.01	0.01	0.01	0.01	0.01	0.01	1	1
hsa-miR-520a-3p	0.01	0.01	0.01	0.01	0.01	0.01	0.01	0.01	0.01	0.01	0.01	1	1
hsa-miR-761	0.01	0.01	0.01	0.01	0.01	0.01	0.01	0.01	0.01	0.01	0.01	1	1
hsa-miR-5586-3p	0.01	0.01	0.01	0.01	0.01	0.01	0.01	0.01	0.01	0.01	0.01	1	1
hsa-miR-380-5p	0.01	0.01	0.01	0.01	0.01	0.01	0.01	0.01	0.01	0.01	0.01	1	1
hsa-miR-1265	0.01	0.01	0.01	0.01	0.01	0.01	0.01	0.01	0.01	0.01	0.01	1	1
hsa-miR-5580-5p	0.01	0.01	0.01	0.01	0.01	0.01	0.01	0.01	0.01	0.01	0.01	1	1
hsa-miR-92b-5p	0.01	0.01	0.01	0.01	0.01	0.01	0.01	0.01	0.01	0.01	0.01	1	1
hsa-miR-5004-3p	0.01	0.01	0.01	0.01	0.01	0.01	0.01	0.01	0.01	0.01	0.01	1	1
hsa-miR-4691-5p	0.01	0.01	0.01	0.01	0.01	0.01	0.01	0.01	0.01	0.01	0.01	1	1
hsa-miR-544b	0.01	0.01	0.01	0.01	0.01	0.01	0.01	0.01	0.01	0.01	0.01	1	1
hsa-miR-4779	0.01	0.01	0.01	0.01	0.01	0.01	0.01	0.01	0.01	0.01	0.01	1	1
hsa-miR-5193	0.01	0.01	0.01	0.01	0.01	0.01	0.01	0.01	0.01	0.01	0.01	1	1
hsa-miR-5001-3p	0.01	0.01	0.01	0.01	0.01	0.01	0.01	0.01	0.01	0.01	0.01	1	1
hsa-miR-5697	0.01	0.01	0.01	0.01	0.01	0.01	0.01	0.01	0.01	0.01	0.01	1	1
hsa-miR-548aa	0.01	0.01	0.01	0.01	0.01	0.01	0.01	0.01	0.01	0.01	0.01	1	1
hsa-miR-146b-3p	0.01	0.01	0.01	0.01	0.01	0.01	0.01	0.01	0.01	0.01	0.01	1	1
hsa-miR-183-3p	0.01	0.01	0.01	0.01	0.01	0.01	0.01	0.01	0.01	0.01	0.01	1	1
hsa-miR-1205	0.01	0.01	0.01	0.01	0.01	0.01	0.01	0.01	0.01	0.01	0.01	1	1
hsa-miR-3915	0.01	0.01	0.01	0.01	0.01	0.01	0.01	0.01	0.01	0.01	0.01	1	1
hsa-miR-744-3p	0.01	0.01	0.01	0.01	0.01	0.01	0.01	0.01	0.01	0.01	0.01	1	1
hsa-miR-580	0.01	0.01	0.01	0.01	0.01	0.01	0.01	0.01	0.01	0.01	0.01	1	1
hsa-miR-302c-3p	0.01	0.01	0.01	0.01	0.01	0.01	0.01	0.01	0.01	0.01	0.01	1	1
hsa-miR-3613-3p	0.01	0.01	0.01	0.01	0.01	0.01	0.01	0.01	0.01	0.01	0.01	1	1
hsa-miR-3139	0.01	0.01	0.01	0.01	0.01	0.01	0.01	0.01	0.01	0.01	0.01	1	1
hsa-miR-5007-5p	0.01	0.01	0.01	0.01	0.01	0.01	0.01	0.01	0.01	0.01	0.01	1	1
hsa-miR-374a-3p	0.01	0.01	0.01	0.01	0.01	0.01	0.01	0.01	0.01	0.01	0.01	1	1
hsa-miR-5581-3p	0.01	0.01	0.01	0.01	0.01	0.01	0.01	0.01	0.01	0.01	0.01	1	1
hsa-miR-586	0.01	0.01	0.01	0.01	0.01	0.01	0.01	0.01	0.01	0.01	0.01	1	1
hsa-miR-892c-5p	0.01	0.01	0.01	0.01	0.01	0.01	0.01	0.01	0.01	0.01	0.01	1	1
hsa-miR-4524b-3p	0.01	0.01	0.01	0.01	0.01	0.01	0.01	0.01	0.01	0.01	0.01	1	1
hsa-miR-518a-3p	0.01	0.01	0.01	0.01	0.01	0.01	0.01	0.01	0.01	0.01	0.01	1	1
hsa-miR-3689b-3p	0.01	0.01	0.01	0.01	0.01	0.01	0.01	0.01	0.01	0.01	0.01	1	1
hsa-miR-4797-5p	0.01	0.01	0.01	0.01	0.01	0.01	0.01	0.01	0.01	0.01	0.01	1	1
hsa-miR-346	0.01	0.01	0.01	0.01	0.01	0.01	0.01	0.01	0.01	0.01	0.01	1	1
hsa-miR-4282	0.01	0.01	0.01	0.01	0.01	0.01	0.01	0.01	0.01	0.01	0.01	1	1
hsa-miR-3180	0.01	0.01	0.01	0.01	0.01	0.01	0.01	0.01	0.01	0.01	0.01	1	1
hsa-miR-563	0.01	0.01	0.01	0.01	0.01	0.01	0.01	0.01	0.01	0.01	0.01	1	1
hsa-miR-520b	0.01	0.01	0.01	0.01	0.01	0.01	0.01	0.01	0.01	0.01	0.01	1	1
hsa-let-7g-3p	0.01	0.01	0.01	0.01	0.01	0.01	0.01	0.01	0.01	0.01	0.01	1	1
hsa-miR-3144-5p	0.01	0.01	0.01	0.01	0.01	0.01	0.01	0.01	0.01	0.01	0.01	1	1
hsa-miR-1245b-3p	0.01	0.01	0.01	0.01	0.01	0.01	0.01	0.01	0.01	0.01	0.01	1	1
hsa-miR-653	0.01	0.01	0.01	0.01	0.01	0.01	0.01	0.01	0.01	0.01	0.01	1	1
hsa-miR-5583-5p	0.01	0.01	0.01	0.01	0.01	0.01	0.01	0.01	0.01	0.01	0.01	1	1
hsa-miR-1203	0.01	0.01	0.01	0.01	0.01	0.01	0.01	0.01	0.01	0.01	0.01	1	1
hsa-miR-2682-3p	0.01	0.01	0.01	0.01	0.01	0.01	0.01	0.01	0.01	0.01	0.01	1	1
hsa-miR-2909	0.01	0.01	0.01	0.01	0.01	0.01	0.01	0.01	0.01	0.01	0.01	1	1
hsa-miR-4262	0.01	0.01	0.01	0.01	0.01	0.01	0.01	0.01	0.01	0.01	0.01	1	1
hsa-miR-1197	0.01	0.01	0.01	0.01	0.01	0.01	0.01	0.01	0.01	0.01	0.01	1	1
hsa-miR-3686	0.01	0.01	0.01	0.01	0.01	0.01	0.01	0.01	0.01	0.01	0.01	1	1
hsa-miR-4445-3p	0.01	0.01	0.01	0.01	0.01	0.01	0.01	0.01	0.01	0.01	0.01	1	1
hsa-miR-3591-3p	0.01	0.01	0.01	0.01	0.01	0.01	0.01	0.01	0.01	0.01	0.01	1	1
hsa-miR-4509	0.01	0.01	0.01	0.01	0.01	0.01	0.01	0.01	0.01	0.01	0.01	1	1
hsa-miR-4768-3p	0.01	0.01	0.01	0.01	0.01	0.01	0.01	0.01	0.01	0.01	0.01	1	1
hsa-miR-3606-5p	0.01	0.01	0.01	0.01	0.01	0.01	0.01	0.01	0.01	0.01	0.01	1	1
hsa-miR-1245b-5p	0.01	0.01	0.01	0.01	0.01	0.01	0.01	0.01	0.01	0.01	0.01	1	1
hsa-miR-5705	0.01	0.01	0.01	0.01	0.01	0.01	0.01	0.01	0.01	0.01	0.01	1	1
hsa-miR-3193	0.01	0.01	0.01	0.01	0.01	0.01	0.01	0.01	0.01	0.01	0.01	1	1
hsa-miR-3927-5p	0.01	0.01	0.01	0.01	0.01	0.01	0.01	0.01	0.01	0.01	0.01	1	1
hsa-miR-619	0.01	0.01	0.01	0.01	0.01	0.01	0.01	0.01	0.01	0.01	0.01	1	1
hsa-miR-106a-3p	0.01	0.01	0.01	0.01	0.01	0.01	0.01	0.01	0.01	0.01	0.01	1	1
hsa-miR-499b-5p	0.01	0.01	0.01	0.01	0.01	0.01	0.01	0.01	0.01	0.01	0.01	1	1
hsa-miR-4493	0.01	0.01	0.01	0.01	0.01	0.01	0.01	0.01	0.01	0.01	0.01	1	1
hsa-miR-6507-5p	0.01	0.01	0.01	0.01	0.01	0.01	0.01	0.01	0.01	0.01	0.01	1	1
hsa-miR-6502-3p	0.01	0.01	0.01	0.01	0.01	0.01	0.01	0.01	0.01	0.01	0.01	1	1
hsa-miR-4756-5p	0.01	0.01	0.01	0.01	0.01	0.01	0.01	0.01	0.01	0.01	0.01	1	1
hsa-miR-1913	0.01	0.01	0.01	0.01	0.01	0.01	0.01	0.01	0.01	0.01	0.01	1	1
hsa-miR-3664-5p	0.01	0.01	0.01	0.01	0.01	0.01	0.01	0.01	0.01	0.01	0.01	1	1
hsa-miR-3688-5p	0.01	0.01	0.01	0.01	0.01	0.01	0.01	0.01	0.01	0.01	0.01	1	1
hsa-miR-4715-5p	0.01	0.01	0.01	0.01	0.01	0.01	0.01	0.01	0.01	0.01	0.01	1	1
hsa-miR-7-2-3p	0.01	0.01	0.01	0.01	0.01	0.01	0.01	0.01	0.01	0.01	0.01	1	1
hsa-miR-1293	0.01	0.01	0.01	0.01	0.01	0.01	0.01	0.01	0.01	0.01	0.01	1	1
hsa-miR-1284	0.01	0.01	0.01	0.01	0.01	0.01	0.01	0.01	0.01	0.01	0.01	1	1
hsa-miR-509-5p	0.01	0.01	0.01	0.01	0.01	0.01	0.543664	0.01	0.01	1.07061	0.793503	1	1
hsa-miR-450a-3p	0.01	0.01	0.01	0.01	0.01	0.01	0.01	0.01	0.01	0.01	0.01	1	1
hsa-miR-508-5p	0.01	0.01	0.01	0.01	0.01	0.01	0.01	0.01	0.01	0.01	0.186274	1	1
hsa-miR-4285	0.01	0.01	0.01	0.01	0.01	0.01	0.01	0.01	0.01	0.01	0.01	1	1
hsa-miR-2964a-3p	0.01	0.01	0.01	0.01	0.01	0.01	0.01	0.01	0.01	0.01	0.01	1	1
hsa-miR-633	0.01	0.01	0.01	0.01	0.01	0.01	0.01	0.01	0.01	0.01	0.01	1	1
hsa-miR-4536-3p	0.01	0.01	0.01	0.01	0.01	0.01	0.01	0.01	0.01	0.01	0.01	1	1
hsa-miR-548am-5p	0.01	0.01	0.01	0.01	0.01	0.01	0.01	0.01	0.01	0.01	0.01	1	1
hsa-miR-548at-5p	0.01	0.01	0.01	0.01	0.01	0.01	0.01	0.01	0.01	0.01	0.01	1	1
hsa-miR-1278	0.01	0.01	0.01	0.01	0.01	0.01	0.01	0.01	0.01	0.01	0.01	1	1
hsa-miR-3649	0.01	0.01	0.01	0.01	0.01	0.01	0.01	0.01	0.01	0.01	0.01	1	1
hsa-miR-3690	0.01	0.01	0.01	0.01	0.01	0.01	0.01	0.01	0.01	0.01	0.01	1	1
hsa-miR-4766-5p	0.01	0.01	0.01	0.01	0.01	0.01	0.01	0.01	0.01	0.01	0.01	1	1
hsa-miR-641	0.01	0.01	0.01	0.01	0.01	0.01	0.01	0.01	0.01	0.01	0.01	1	1
hsa-miR-367-5p	0.01	0.01	0.01	0.01	0.01	0.01	0.01	0.01	0.01	0.01	0.01	1	1
hsa-miR-613	0.01	0.01	0.01	0.01	0.01	0.01	0.01	0.01	0.01	0.01	0.01	1	1
hsa-miR-4639-5p	0.01	0.01	0.01	0.01	0.01	0.01	0.01	0.01	0.01	0.01	0.01	1	1
hsa-miR-4422	0.01	0.01	0.01	0.01	0.01	0.01	0.01	0.01	0.01	0.01	0.01	1	1
hsa-miR-617	0.01	0.01	0.01	0.01	0.01	0.01	0.01	0.01	0.01	0.01	0.01	1	1
hsa-miR-634	0.01	0.01	0.01	0.01	0.01	0.01	0.01	0.01	0.01	0.01	0.01	1	1
hsa-miR-1285-5p	0.01	0.01	0.01	0.01	0.01	0.01	0.01	0.01	0.01	0.01	0.01	1	1
hsa-miR-3529-3p	0.01	0.01	0.01	0.01	0.01	0.01	0.01	0.01	0.01	0.01	0.01	1	1
hsa-miR-1252	0.01	0.01	0.01	0.01	0.01	0.01	0.01	0.01	0.01	0.01	0.01	1	1
hsa-miR-520c-3p	0.01	0.01	0.01	0.01	0.01	0.01	0.01	0.01	0.01	0.01	0.01	1	1
hsa-miR-4761-5p	0.01	0.01	0.01	0.01	0.01	0.01	0.01	0.01	0.01	0.01	0.01	1	1
hsa-miR-555	0.01	0.01	0.01	0.01	0.01	0.01	0.01	0.01	0.01	0.01	0.01	1	1
hsa-miR-147b	0.01	0.01	0.01	0.01	0.01	0.01	0.01	0.01	0.01	0.01	0.01	1	1
hsa-miR-5087	0.01	0.01	0.01	0.01	0.01	0.01	0.01	0.01	0.01	0.01	0.01	1	1
hsa-miR-4510	0.01	0.01	0.01	0.01	0.01	0.01	0.01	0.01	0.01	0.01	0.01	1	1
hsa-miR-19b-2-5p	0.01	0.01	0.01	0.01	0.01	0.01	0.01	0.01	0.01	0.01	0.01	1	1
hsa-let-7f-2-3p	0.01	0.01	0.01	0.01	0.01	0.01	0.01	0.01	0.01	0.01	0.01	1	1
hsa-miR-302e	0.01	0.01	0.01	0.01	0.01	0.01	0.01	0.01	0.01	0.01	0.01	1	1
hsa-miR-5688	0.01	0.01	0.01	0.01	0.01	0.01	0.01	0.01	0.01	0.01	0.01	1	1
hsa-miR-4329	0.01	0.01	0.01	0.01	0.01	0.01	0.01	0.01	0.01	0.01	0.01	1	1
hsa-miR-138-5p	0.01	0.01	0.01	0.01	0.01	0.01	2.00251	1.2113	1.54759	1.63793	1.00628	1	1
hsa-miR-378e	0.01	0.01	0.01	0.01	0.01	0.01	0.01	0.01	0.01	0.01	0.01	1	1
hsa-miR-4755-3p	0.01	0.01	0.01	0.01	0.01	0.01	0.01	0.01	0.01	0.01	0.01	1	1
hsa-miR-873-5p	0.01	0.01	0.01	0.01	0.01	0.01	0.01	0.01	0.01	0.01	0.01	1	1
hsa-miR-4717-5p	0.01	0.01	0.01	0.01	0.01	0.01	0.01	0.01	0.01	0.01	0.01	1	1
hsa-miR-1283	0.01	0.01	0.01	0.01	0.01	0.01	0.01	0.01	0.01	0.01	0.01	1	1
hsa-miR-4727-5p	0.01	0.01	0.01	0.01	0.01	0.01	0.01	0.01	0.01	0.01	0.01	1	1
hsa-miR-4682	0.01	0.01	0.01	0.01	0.01	0.01	0.01	0.01	0.01	0.01	0.01	1	1
hsa-miR-3591-5p	0.01	0.01	0.01	0.01	0.01	0.01	0.01	0.01	0.01	0.01	0.01	1	1
hsa-miR-299-3p	0.01	0.01	0.01	0.01	0.01	0.01	0.01	0.01	0.01	0.01	0.01	1	1
hsa-miR-5008-3p	0.01	0.01	0.01	0.01	0.01	0.01	0.01	0.01	0.01	0.01	0.01	1	1
hsa-miR-148b-5p	0.01	0.01	0.01	0.01	0.01	0.01	0.01	0.01	0.01	0.01	0.01	1	1
hsa-miR-190b	0.01	0.01	0.01	0.01	0.01	0.01	0.01	0.01	0.01	0.01	0.01	1	1
hsa-miR-584-3p	0.01	0.01	0.01	0.01	0.01	0.01	0.01	0.01	0.01	0.01	0.01	1	1
hsa-miR-660-3p	0.01	0.01	0.01	0.01	0.01	0.01	0.01	0.01	0.474239	0.549448	0.366904	1	1
hsa-miR-3927-3p	0.01	0.01	0.01	0.01	0.01	0.01	0.01	0.01	0.01	0.01	0.01	1	1
hsa-miR-3169	0.01	0.01	0.01	0.01	0.01	0.01	0.01	0.01	0.01	0.01	0.01	1	1
hsa-miR-323a-5p	0.01	0.01	0.01	0.01	0.01	0.01	0.01	0.01	0.01	0.01	0.01	1	1
hsa-miR-548ar-3p	0.01	0.01	0.01	0.01	0.01	0.01	0.01	0.01	0.01	0.01	0.01	1	1
hsa-miR-6513-5p	0.01	0.01	0.01	0.01	0.01	0.01	0.01	0.01	0.01	0.01	0.01	1	1
hsa-miR-4632-3p	0.01	0.01	0.01	0.01	0.01	0.01	0.01	0.01	0.01	0.01	0.01	1	1
hsa-miR-561-3p	0.01	0.01	0.01	0.01	0.01	0.01	0.01	0.01	0.01	0.01	0.01	1	1
hsa-miR-5000-5p	0.01	0.01	0.01	0.01	0.01	0.01	0.01	0.01	0.01	0.01	0.01	1	1
hsa-miR-3192	0.01	0.01	0.01	0.01	0.01	0.01	0.01	0.01	0.01	0.01	0.01	1	1
hsa-miR-4469	0.01	0.01	0.01	0.01	0.01	0.01	0.01	0.01	0.01	0.01	0.01	1	1
hsa-miR-4293	0.01	0.01	0.01	0.01	0.01	0.01	0.01	0.01	0.01	0.01	0.01	1	1
hsa-miR-409-5p	0.01	0.01	0.01	0.01	0.01	0.01	0.01	0.01	0.01	0.01	0.01	1	1
hsa-miR-187-3p	0.01	0.01	0.01	0.01	0.01	0.01	0.01	0.01	0.01	0.01	0.01	1	1
hsa-miR-450b-5p	0.01	0.01	0.01	0.01	0.01	0.01	0.01	0.01	0.01	0.01	0.01	1	1
hsa-miR-548k	0.01	0.01	0.01	0.01	0.01	0.01	0.01	0.01	0.01	0.01	0.01	1	1
hsa-miR-4256	0.01	0.01	0.01	0.01	0.01	0.01	0.01	0.01	0.01	0.01	0.01	1	1
hsa-miR-5092	0.01	0.01	0.01	0.01	0.01	0.01	0.01	0.01	0.01	0.01	0.01	1	1
hsa-miR-3972	0.01	0.01	0.01	0.01	0.01	0.01	0.01	0.01	0.01	0.01	0.01	1	1
hsa-miR-4283	0.01	0.01	0.01	0.01	0.01	0.01	0.01	0.01	0.01	0.01	0.01	1	1
hsa-miR-302a-3p	0.01	0.01	0.01	0.01	0.01	0.01	0.01	0.01	0.01	0.01	0.01	1	1
hsa-miR-3609	0.01	0.01	0.01	0.01	0.01	0.01	0.01	0.01	0.01	0.01	0.01	1	1
hsa-miR-103b	0.01	0.01	0.01	0.01	0.01	0.01	0.01	0.01	0.01	0.01	0.01	1	1
hsa-miR-5683	0.01	0.01	0.01	0.01	0.01	0.01	0.01	0.01	0.01	0.01	0.01	1	1
hsa-miR-1256	0.01	0.01	0.01	0.01	0.01	0.01	0.01	0.01	0.01	0.01	0.01	1	1
hsa-miR-3661	0.01	0.01	0.01	0.01	0.01	0.01	0.01	0.01	0.01	0.01	0.01	1	1
hsa-miR-515-5p	0.01	0.01	0.01	0.01	0.01	0.01	0.01	0.01	0.01	0.01	0.01	1	1
hsa-miR-302d-5p	0.01	0.01	0.01	0.01	0.01	0.01	0.01	0.01	0.01	0.01	0.01	1	1
hsa-miR-5704	0.01	0.01	0.01	0.01	0.01	0.01	0.01	0.01	0.01	0.01	0.01	1	1
hsa-miR-671-3p	0.01	0.01	0.01	0.01	0.01	0.01	0.01	0.01	0.01	0.01	0.01	1	1
hsa-miR-3151	0.01	0.01	0.01	0.01	0.01	0.01	0.01	0.01	0.01	0.01	0.01	1	1
hsa-miR-515-3p	0.01	0.01	0.01	0.01	0.01	0.01	0.01	0.01	0.01	0.01	0.01	1	1
hsa-miR-4709-3p	0.01	0.01	0.01	0.01	0.01	0.01	0.01	0.01	0.01	0.01	0.01	1	1
hsa-miR-3672	0.01	0.01	0.01	0.01	0.01	0.01	0.01	0.01	0.01	0.01	0.01	1	1
hsa-miR-4686	0.01	0.01	0.01	0.01	0.01	0.01	0.01	0.01	0.01	0.01	0.01	1	1
hsa-miR-4699-5p	0.01	0.01	0.01	0.01	0.01	0.01	0.01	0.01	0.01	0.01	0.01	1	1
hsa-miR-301a-5p	0.01	0.01	0.01	0.01	0.01	0.01	0.01	0.01	0.01	0.01	0.01	1	1
hsa-miR-3529-5p	0.01	0.01	0.01	0.01	0.01	0.01	0.01	0.01	0.01	0.01	0.01	1	1
hsa-miR-3939	0.01	0.01	0.01	0.01	0.01	0.01	0.01	0.01	0.01	0.01	0.01	1	1
hsa-miR-4764-5p	0.01	0.01	0.01	0.01	0.01	0.01	0.01	0.01	0.01	0.01	0.01	1	1
hsa-miR-1303	0.01	0.01	0.01	0.01	0.01	0.01	0.26504	0.01	0.01	0.01	0.01	1	1
hsa-miR-548ay-5p	0.01	0.01	0.01	0.01	0.01	0.01	0.01	0.01	0.01	0.01	0.01	1	1
hsa-miR-4488	0.01	0.01	0.01	0.01	0.01	0.01	0.01	0.01	0.01	0.01	0.01	1	1
hsa-miR-3924	0.01	0.01	0.01	0.01	0.01	0.01	0.01	0.01	0.01	0.01	0.01	1	1
hsa-miR-620	0.01	0.01	0.01	0.01	0.01	0.01	0.01	0.01	0.01	0.01	0.01	1	1
hsa-miR-548ao-3p	0.01	0.01	0.01	0.01	0.01	0.01	0.01	0.01	0.01	0.01	0.01	1	1
hsa-miR-3168	0.01	0.01	0.01	0.01	0.01	0.01	0.01	0.01	0.01	0.01	0.01	1	1
hsa-miR-4729	0.01	0.01	0.01	0.01	0.01	0.01	0.01	0.01	0.01	0.01	0.01	1	1
hsa-miR-16-1-3p	0.01	0.01	0.01	0.01	0.01	0.01	0.01	0.01	0.01	0.01	0.01	1	1
hsa-miR-764	0.01	0.01	0.01	0.01	0.01	0.01	0.01	0.01	0.01	0.01	0.01	1	1
hsa-miR-2467-5p	0.01	0.01	0.01	0.01	0.01	0.01	0.01	0.01	0.01	0.01	0.01	1	1
hsa-miR-5009-3p	0.01	0.01	0.01	0.01	0.01	0.01	0.01	0.01	0.01	0.01	0.01	1	1
hsa-miR-3613-5p	0.01	0.01	0.01	0.01	0.01	0.01	0.01	0.01	0.01	0.01	0.01	1	1
hsa-miR-4799-3p	0.01	0.01	0.01	0.01	0.01	0.01	0.01	0.01	0.01	0.01	0.01	1	1
hsa-miR-495-5p	0.01	0.01	0.01	0.01	0.01	0.01	0.01	0.01	0.01	0.01	0.01	1	1
hsa-miR-3130-5p	0.01	0.01	0.01	0.01	0.01	0.01	0.01	0.01	0.01	0.01	0.01	1	1
hsa-miR-548al	0.01	0.01	0.01	0.01	0.01	0.01	0.01	0.01	0.01	0.01	0.01	1	1
hsa-miR-5582-3p	0.01	0.01	0.01	0.01	0.01	0.01	0.01	0.01	0.01	0.01	0.01	1	1
hsa-miR-5590-3p	0.01	0.01	0.01	0.01	0.01	0.01	0.01	0.01	0.01	0.01	0.01	1	1
hsa-miR-4679	0.01	0.01	0.01	0.01	0.01	0.01	0.01	0.01	0.01	0.01	0.01	1	1
hsa-miR-330-5p	0.01	0.01	0.01	0.01	0.01	0.01	0.01	0.01	0.01	0.01	0.01	1	1
hsa-miR-411-5p	0.01	0.01	0.01	0.01	0.01	0.01	0.01	0.01	0.01	0.01	0.01	1	1
hsa-miR-548ap-3p	0.01	0.01	0.01	0.01	0.01	0.01	0.01	0.01	0.01	0.01	0.01	1	1
hsa-miR-4654	0.01	0.01	0.01	0.01	0.01	0.01	0.01	0.01	0.01	0.01	0.01	1	1
hsa-miR-558	0.01	0.01	0.01	0.01	0.01	0.01	0.01	0.01	0.01	0.01	0.01	1	1
hsa-miR-4643	0.01	0.01	0.01	0.01	0.01	0.01	0.01	0.01	0.01	0.01	0.01	1	1
hsa-miR-3973	0.01	0.01	0.01	0.01	0.01	0.01	0.01	0.01	0.01	0.01	0.01	1	1
hsa-miR-6515-5p	0.01	0.01	0.01	0.01	0.01	0.01	0.01	0.01	0.01	0.01	0.01	1	1
hsa-miR-3200-3p	0.01	0.01	0.01	0.01	0.01	0.01	0.01	0.01	0.01	0.01	0.01	1	1
hsa-miR-5579-3p	0.01	0.01	0.01	0.01	0.01	0.01	0.01	0.01	0.01	0.01	0.01	1	1
hsa-miR-3942-3p	0.01	0.01	0.01	0.01	0.01	0.01	0.01	0.01	0.01	0.01	0.01	1	1
hsa-miR-2115-3p	0.01	0.01	0.01	0.01	0.01	0.01	0.01	0.01	0.01	0.01	0.01	1	1
hsa-miR-516a-5p	0.01	0.01	0.01	0.01	0.01	0.01	0.01	0.01	0.01	0.01	0.01	1	1
hsa-miR-590-3p	0.01	0.01	0.01	0.01	0.01	0.01	0.01	0.01	0.01	0.01	0.01	1	1
hsa-miR-516a-3p	0.01	0.01	0.01	0.01	0.01	0.01	0.01	0.01	0.01	0.01	0.01	1	1
hsa-miR-5583-3p	0.01	0.01	0.01	0.01	0.01	0.01	0.01	0.01	0.01	0.01	0.01	1	1
hsa-miR-4677-5p	0.01	0.01	0.01	0.01	0.01	0.01	0.01	0.01	0.01	0.01	0.01	1	1
hsa-miR-4489	0.01	0.01	0.01	0.01	0.01	0.01	0.01	0.01	0.01	0.01	0.01	1	1
hsa-miR-548ar-5p	0.01	0.01	0.01	0.01	0.01	0.01	0.01	0.01	0.01	0.01	0.01	1	1
hsa-miR-222-5p	0.01	0.01	0.01	0.01	0.01	0.01	0.01	0.01	0.01	0.01	0.01	1	1
hsa-miR-4761-3p	0.01	0.01	0.01	0.01	0.01	0.01	0.01	0.01	0.01	0.01	0.01	1	1
hsa-miR-3657	0.01	0.01	0.01	0.01	0.01	0.01	0.01	0.01	0.01	0.01	0.01	1	1
hsa-miR-23c	0.01	0.01	0.01	0.01	0.01	0.01	0.01	0.01	0.01	0.01	0.01	1	1
hsa-miR-548ax	0.01	0.01	0.01	0.01	0.01	0.01	0.01	0.01	0.01	0.01	0.01	1	1
hsa-miR-548ab	0.01	0.01	0.01	0.01	0.01	0.01	0.01	0.01	0.01	0.01	0.01	1	1
hsa-miR-2681-3p	0.01	0.01	0.01	0.01	0.01	0.01	0.01	0.01	0.01	0.01	0.01	1	1
hsa-miR-449b-3p	0.01	0.01	0.01	0.01	0.01	0.01	0.264233	0.01	0.01	0.01	0.345605	1	1
hsa-miR-4457	0.01	0.01	0.01	0.01	0.01	0.01	0.01	0.01	0.01	0.01	0.01	1	1
hsa-miR-548aw	0.01	0.01	0.01	0.01	0.01	0.01	0.01	0.01	0.01	0.01	0.01	1	1
hsa-miR-4754	0.01	0.01	0.01	0.01	0.01	0.01	0.01	0.01	0.01	0.01	0.01	1	1
hsa-miR-3115	0.01	0.01	0.01	0.01	0.01	0.01	0.01	0.01	0.01	0.01	0.01	1	1
hsa-miR-4760-3p	0.01	0.01	0.01	0.01	0.01	0.01	0.01	0.01	0.01	0.01	0.01	1	1
hsa-miR-129-1-3p	0.01	0.01	0.01	0.01	0.01	0.01	0.01	0.01	0.491533	0.719743	0.517824	1	1
hsa-miR-1276	0.01	0.01	0.01	0.01	0.01	0.01	0.01	0.01	0.01	0.01	0.01	1	1
hsa-miR-942	0.01	0.01	0.01	0.01	0.01	0.01	0.01	0.01	0.01	0.01	0.01	1	1
hsa-miR-510	0.01	0.01	0.01	0.01	0.01	0.01	0.456675	0.01	0.45547	0.853299	0.86536	1	1
hsa-miR-5692c	0.01	0.01	0.01	0.01	0.01	0.01	0.01	0.01	0.01	0.01	0.01	1	1
hsa-miR-5584-5p	0.01	0.01	0.01	0.01	0.01	0.01	0.01	0.01	0.01	0.01	0.01	1	1
hsa-miR-3163	0.01	0.01	0.01	0.01	0.01	0.01	0.01	0.01	0.01	0.01	0.01	1	1
hsa-miR-4311	0.01	0.01	0.01	0.01	0.01	0.01	0.01	0.01	0.01	0.01	0.01	1	1
hsa-miR-449c-5p	0.01	0.01	0.01	0.01	0.01	0.01	0.01	0.01	0.01	0.01	0.01	1	1
hsa-miR-3194-3p	0.01	0.01	0.01	0.01	0.01	0.01	0.01	0.01	0.01	0.01	0.01	1	1
hsa-miR-759	0.01	0.01	0.01	0.01	0.01	0.01	0.01	0.01	0.01	0.01	0.01	1	1
hsa-miR-4671-5p	0.01	0.01	0.01	0.01	0.01	0.01	0.01	0.01	0.01	0.01	0.01	1	1
hsa-miR-4780	0.01	0.01	0.01	0.01	0.01	0.01	0.01	0.01	0.01	0.01	0.01	1	1
hsa-miR-6715a-3p	0.01	0.01	0.01	0.01	0.01	0.01	0.01	0.01	0.01	0.01	0.01	1	1
hsa-miR-4254	0.01	0.01	0.01	0.01	0.01	0.01	0.01	1.52734	2.35656	0.01	0.01	1	1
hsa-miR-4759	0.01	0.01	0.01	0.01	0.01	0.01	0.01	0.01	0.01	0.01	0.01	1	1
hsa-miR-548u	0.01	0.01	0.01	0.01	0.01	0.01	0.01	0.01	0.01	0.01	0.01	1	1
hsa-miR-523-3p	0.01	0.01	0.01	0.01	0.01	0.01	0.01	0.01	0.01	0.01	0.01	1	1
hsa-miR-33b-5p	0.01	0.01	0.01	0.01	0.01	0.01	0.01	0.01	0.01	0.01	0.01	1	1
hsa-miR-492	0.01	0.01	0.01	0.01	0.01	0.01	0.01	0.01	0.01	0.01	0.01	1	1
hsa-miR-4777-3p	0.01	0.01	0.01	0.01	0.01	0.01	0.01	0.01	0.01	0.01	0.01	1	1
hsa-miR-4744	0.01	0.01	0.01	0.01	0.01	0.01	0.01	0.01	0.01	0.01	0.01	1	1
hsa-miR-4790-3p	0.01	0.01	0.01	0.01	0.01	0.01	0.01	0.01	0.01	0.01	0.01	1	1
hsa-miR-626	0.01	0.01	0.01	0.01	0.01	0.01	0.01	0.01	0.01	0.01	0.01	1	1
hsa-miR-26a-2-3p	0.01	0.01	0.01	0.01	0.01	0.01	0.01	0.01	0.01	0.01	0.01	1	1
hsa-miR-148a-5p	0.01	0.01	0.01	0.01	0.01	0.01	0.01	0.01	0.01	0.01	0.01	1	1
hsa-miR-4664-3p	0.01	0.01	0.01	0.01	0.01	0.01	0.01	0.01	0.01	0.01	0.01	1	1
hsa-miR-628-3p	0.01	0.01	0.01	0.01	0.01	0.01	0.01	0.01	0.01	0.01	0.01	1	1
hsa-miR-767-5p	0.01	0.01	0.01	0.01	0.01	0.01	0.01	0.01	0.01	0.01	0.01	1	1
hsa-miR-5695	0.01	0.01	0.01	0.01	0.01	0.01	0.01	0.01	0.01	0.01	0.01	1	1
hsa-miR-657	0.01	0.01	0.01	0.01	0.01	0.01	0.01	0.01	0.01	0.01	0.01	1	1
hsa-miR-4460	0.01	0.01	0.01	0.01	0.01	0.01	0.01	0.01	0.01	0.01	0.01	1	1
hsa-miR-651	0.01	0.01	0.01	0.01	0.01	0.01	0.01	0.01	0.01	0.01	0.01	1	1
hsa-miR-3191-5p	0.01	0.01	0.01	0.01	0.01	0.01	0.01	0.01	0.01	0.01	0.01	1	1
hsa-miR-6719-3p	0.01	0.01	0.01	0.01	0.01	0.01	0.01	0.01	0.01	0.01	0.01	1	1
hsa-miR-4726-3p	0.01	0.01	0.01	0.01	0.01	0.01	0.01	0.01	0.01	0.01	0.01	1	1
hsa-miR-513a-3p	0.01	0.01	0.01	0.01	0.01	0.01	0.01	0.01	0.01	0.01	0.01	1	1
hsa-miR-3064-3p	0.01	0.01	0.01	0.01	0.01	0.01	0.01	0.01	0.01	0.01	0.01	1	1
hsa-miR-4276	0.01	0.01	0.01	0.01	0.01	0.01	0.01	0.01	0.01	0.01	0.01	1	1
hsa-miR-518c-5p	0.01	0.01	0.01	0.01	0.01	0.01	0.01	0.01	0.01	0.01	0.01	1	1
hsa-miR-4278	0.01	0.01	0.01	0.01	0.01	0.01	0.01	0.01	0.01	0.01	0.01	1	1
hsa-miR-4287	0.01	0.01	0.01	0.01	0.01	0.01	0.01	0.01	0.01	0.01	0.01	1	1
hsa-miR-548j	0.01	0.01	0.01	0.01	0.01	0.01	0.01	0.01	0.01	0.01	0.01	1	1
hsa-miR-4508	0.01	0.01	0.01	0.01	0.01	0.01	0.01	0.01	0.01	0.01	0.01	1	1
hsa-miR-591	0.01	0.01	0.01	0.01	0.01	0.01	0.01	0.01	0.01	0.01	0.01	1	1
hsa-miR-541-5p	0.01	0.01	0.01	0.01	0.01	0.01	0.01	0.01	0.01	0.01	0.01	1	1
hsa-miR-514a-5p	0.01	0.01	0.01	0.01	0.01	0.01	0.01	0.01	0.01	0.01	0.01	1	1
hsa-miR-4670-5p	0.01	0.01	0.01	0.01	0.01	0.01	0.01	0.01	0.01	0.01	0.01	1	1
hsa-miR-130b-5p	0.01	0.01	0.01	0.01	0.01	0.01	0.01	0.01	0.01	0.01	0.01	1	1
hsa-miR-4715-3p	0.01	0.01	0.01	0.01	0.01	0.01	0.01	0.01	0.01	0.01	0.01	1	1
hsa-miR-3680-5p	0.01	0.01	0.01	0.01	0.01	0.01	0.01	0.01	0.01	0.01	0.01	1	1
hsa-miR-6506-5p	0.01	0.01	0.01	0.01	0.01	0.01	0.01	0.01	0.01	0.01	0.01	1	1
hsa-miR-4713-5p	0.01	0.01	0.01	0.01	0.01	0.01	0.01	0.01	0.01	0.01	0.01	1	1
hsa-miR-301b	0.01	0.01	0.01	0.01	0.01	0.01	0.01	0.01	0.01	0.01	0.01	1	1
hsa-miR-216b	0.01	0.01	0.01	0.01	0.01	0.01	0.01	0.01	0.01	0.01	0.01	1	1
hsa-miR-675-3p	0.01	0.01	0.01	0.01	0.01	0.01	0.01	0.01	0.01	0.01	0.01	1	1
hsa-miR-3183	0.01	0.01	0.01	0.01	0.01	0.01	0.01	0.01	0.01	0.01	0.01	1	1
hsa-miR-548d-3p	0.01	0.01	0.01	0.01	0.01	0.01	0.01	0.01	0.01	0.01	0.01	1	1
hsa-miR-1254	0.01	0.01	0.01	0.01	0.01	0.01	0.01	0.01	0.01	0.01	0.01	1	1
hsa-miR-4786-3p	0.01	0.01	0.01	0.01	0.01	0.01	0.01	0.01	0.01	0.01	0.01	1	1
hsa-miR-4315	0.01	0.01	0.01	0.01	0.01	0.01	0.01	0.01	0.01	0.01	0.01	1	1
hsa-miR-4288	0.01	0.01	0.01	0.01	0.01	0.01	0.01	0.01	0.01	0.01	0.01	1	1
hsa-miR-6505-5p	0.01	0.01	0.01	0.01	0.01	0.01	0.01	0.01	0.01	0.01	0.01	1	1
hsa-miR-3929	0.01	0.01	0.01	0.01	0.01	0.01	0.01	0.01	0.01	0.01	0.01	1	1
hsa-miR-640	0.01	0.01	0.01	0.01	0.01	0.01	0.01	0.01	0.01	0.01	0.01	1	1
hsa-miR-935	0.01	0.01	0.01	0.01	0.01	0.01	0.01	0.01	0.01	0.01	0.01	1	1
hsa-miR-552	0.01	0.01	0.01	0.01	0.01	0.01	0.01	0.01	0.01	0.01	0.01	1	1
hsa-miR-4733-3p	0.01	0.01	0.01	0.01	0.01	0.01	0.01	0.01	0.01	0.01	0.01	1	1
hsa-miR-4720-3p	0.01	0.01	0.01	0.01	0.01	0.01	0.01	0.01	0.01	0.01	0.01	1	1
hsa-miR-3928	0.01	0.01	0.01	0.01	0.01	0.01	0.01	0.01	0.01	0.01	0.01	1	1
hsa-miR-920	0.01	0.01	0.01	0.01	0.01	0.01	0.01	0.01	0.01	0.01	0.01	1	1
hsa-miR-554	0.01	0.01	0.01	0.01	0.01	0.01	0.01	0.01	0.01	0.01	0.01	1	1
hsa-miR-578	0.01	0.01	0.01	0.01	0.01	0.01	0.01	0.01	0.01	0.01	0.01	1	1
hsa-miR-559	0.01	0.01	0.01	0.01	0.01	0.01	0.01	0.01	0.01	0.01	0.01	1	1
hsa-miR-298	0.01	0.01	0.01	0.01	0.01	0.01	0.01	0.01	0.01	0.01	0.01	1	1
hsa-miR-548av-3p	0.01	0.01	0.01	0.01	0.01	0.01	0.01	0.01	0.01	0.01	0.01	1	1
hsa-miR-548s	0.01	0.01	0.01	0.01	0.01	0.01	0.01	0.01	0.01	0.01	0.01	1	1
hsa-miR-518b	0.01	0.01	0.01	0.01	0.01	0.01	0.01	0.01	0.01	0.01	0.01	1	1
hsa-miR-3666	0.01	0.01	0.01	0.01	0.01	0.01	0.01	0.01	0.01	0.01	0.01	1	1
hsa-miR-4436a	0.01	0.01	0.01	0.01	0.01	0.01	0.01	0.01	0.01	0.01	0.01	1	1
hsa-miR-1206	0.01	0.01	0.01	0.01	0.01	0.01	0.01	0.01	0.01	0.01	0.01	1	1
hsa-miR-5188	0.01	0.01	0.01	0.01	0.01	0.01	0.01	0.01	0.01	0.01	0.01	1	1
hsa-miR-3145-3p	0.01	0.01	0.01	0.01	0.01	0.01	0.01	0.01	0.01	0.01	0.01	1	1
hsa-miR-1255b-2-3p	0.01	0.01	0.01	0.01	0.01	0.01	0.01	0.01	0.01	0.01	0.01	1	1
hsa-miR-608	0.01	0.01	0.01	0.01	0.01	0.01	0.01	0.01	0.01	0.01	0.01	1	1
hsa-miR-518c-3p	0.01	0.01	0.01	0.01	0.01	0.01	0.01	0.01	0.01	0.01	0.01	1	1
hsa-miR-4482-5p	0.01	0.01	0.01	0.01	0.01	0.01	0.01	0.01	0.01	0.01	0.01	1	1
hsa-miR-1255b-5p	0.01	0.01	0.01	0.01	0.01	0.01	0.01	0.01	0.01	0.01	0.01	1	1
hsa-miR-548v	0.01	0.01	0.01	0.01	0.01	0.01	0.01	0.01	0.01	0.01	0.01	1	1
hsa-miR-3150a-5p	0.01	0.01	0.01	0.01	0.01	0.01	0.01	0.01	0.01	0.01	0.01	1	1
hsa-miR-6715b-3p	0.01	0.01	0.01	0.01	0.01	0.01	0.01	0.01	0.01	0.01	0.01	1	1
hsa-miR-548y	0.01	0.01	0.01	0.01	0.01	0.01	0.01	0.01	0.01	0.01	0.01	1	1
hsa-miR-196a-3p	0.01	0.01	0.01	0.01	0.01	0.01	0.01	0.01	0.01	0.01	0.01	1	1
hsa-miR-6074	0.01	0.01	0.01	0.01	0.01	0.01	0.01	0.01	0.01	0.01	0.01	1	1
hsa-miR-3186-3p	0.01	0.01	0.01	0.01	0.01	0.01	0.01	0.01	0.01	0.01	0.01	1	1
hsa-miR-646	0.01	0.01	0.01	0.01	0.01	0.01	0.01	0.01	0.01	0.01	0.01	1	1
hsa-miR-4638-3p	0.01	0.01	0.01	0.01	0.01	0.01	0.01	0.01	0.01	0.01	0.01	1	1
hsa-miR-4662a-5p	0.01	0.01	0.01	0.01	0.01	0.01	0.01	0.01	0.01	0.01	0.01	1	1
hsa-miR-411-3p	0.01	0.01	0.01	0.01	0.01	0.01	0.01	0.01	0.01	0.01	0.01	1	1
hsa-miR-525-3p	0.01	0.01	0.01	0.01	0.01	0.01	0.01	0.01	0.01	0.01	0.01	1	1
hsa-miR-526b-3p	0.01	0.01	0.01	0.01	0.01	0.01	0.01	0.01	0.01	0.01	0.01	1	1
hsa-miR-577	0.01	0.01	0.01	0.01	0.01	0.01	0.01	0.01	0.01	0.01	0.01	1	1
hsa-miR-4766-3p	0.01	0.01	0.01	0.01	0.01	0.01	0.01	0.01	0.01	0.01	0.01	1	1
hsa-miR-1255a	0.01	0.01	0.01	0.01	0.01	0.01	0.01	0.01	0.01	0.01	0.01	1	1
hsa-miR-4782-5p	0.01	0.01	0.01	0.01	0.01	0.01	0.01	0.01	0.01	0.01	0.01	1	1
hsa-miR-4474-5p	0.01	0.01	0.01	0.01	0.01	0.01	0.01	0.01	0.01	0.01	0.01	1	1
hsa-miR-4747-5p	0.01	0.01	0.01	0.01	0.01	0.01	0.01	0.01	0.01	0.01	0.01	1	1
hsa-miR-6505-3p	0.01	0.01	0.01	0.01	0.01	0.01	0.01	0.01	0.01	0.01	0.01	1	1
hsa-miR-485-5p	0.01	0.01	0.01	0.01	0.01	0.01	0.01	0.01	0.01	0.01	0.01	1	1
hsa-miR-3938	0.01	0.01	0.01	0.01	0.01	0.01	0.01	0.01	0.01	0.01	0.01	1	1
hsa-miR-124-5p	0.01	0.01	0.01	0.01	0.01	0.01	0.01	0.01	0.01	0.01	0.01	1	1
hsa-miR-412	0.01	0.01	0.01	0.01	0.01	0.01	0.01	0.01	0.01	0.01	0.01	1	1
hsa-miR-509-3p	0.01	0.01	0.01	0.01	0.01	0.01	1.10262	0.324767	0.522643	1.34697	1.80758	1	1
hsa-miR-661	0.01	0.01	0.01	0.01	0.01	0.01	0.01	0.01	0.01	0.01	0.01	1	1
hsa-miR-4446-5p	0.01	0.01	0.01	0.01	0.01	0.01	0.01	0.01	0.01	0.01	0.01	1	1
hsa-miR-4296	0.01	0.01	0.01	0.01	0.01	0.01	0.01	0.01	0.01	0.01	0.01	1	1
hsa-miR-4434	0.01	0.01	0.01	0.01	0.01	0.01	0.01	0.01	0.01	0.01	0.01	1	1
hsa-miR-544a	0.01	0.01	0.01	0.01	0.01	0.01	0.01	0.01	0.01	0.01	0.01	1	1
hsa-miR-4782-3p	0.01	0.01	0.01	0.01	0.01	0.01	0.01	0.01	0.01	0.01	0.01	1	1
hsa-miR-4261	1.2589	1.11195	1.27664	1.07255	1.6495	0.823504	1	0.452998	0.507551	0.765115	0.332088	0.993588	0.488465
hsa-miR-874	1.0004	0.475404	0.600981	0.534626	1.13966	0.488857	0.899009	1.21714	1.26449	1.71596	1	0.984979	0.484761
hsa-miR-491-3p	0.280833	0.345992	0.849597	0.809226	1.50215	0.01	0.518742	0.611302	0.346656	0.01	1.1068	0.957975	0.479119
hsa-miR-6165	0.979106	0.901325	1.52526	1.08832	1.52428	1	0.896139	0.931299	1.074	1.08953	0.257594	0.953493	0.419014
hsa-miR-365a-3p	3.31627	2.40466	1.16905	1	2.12827	0.675859	0.326701	0.314261	0.84726	0.959542	1.14261	0.949588	0.462438
hsa-miR-3907	0.844916	0.835318	0.86982	1.41543	1.44507	0.685164	1	2.40395	2.42285	1.89425	0.480864	0.94741	0.431373
hsa-miR-5100	1.12617	1.01508	1.26703	1	1.49938	0.697782	0.967515	0.97176	1.11155	0.965622	0.235363	0.946672	0.409005
hsa-miR-374b-3p	0.122508	0.114649	0.01	0.01	0.01	0.01	0.01	0.01	0.01	0.01	0.01	0.944852	0.48083
hsa-miR-34a-5p	2.5626	1.84645	1.96842	1.27491	2.62333	1	0.324351	0.170634	0.321196	0.572773	0.126293	0.942103	0.4303
hsa-miR-195-3p	0.503984	0.01	0.01	0.01	0.308107	0.17512	0.135001	0.01	0.01	0.01	0.01	0.941302	0.479329
hsa-miR-3162-5p	0.986826	0.809717	1.3807	1.0514	1.40579	1	0.951248	0.999912	1.08864	1.05122	0.348518	0.940503	0.383576
hsa-miR-3607-3p	1.75588	1.80523	0.733304	0.931183	0.914034	0.493396	1.30489	0.659176	1.04047	1.05723	1	0.939274	0.448033
hsa-miR-185-5p	1.96389	1.60369	1.57938	1.63067	2.25547	0.9931	0.811726	0.516446	0.990985	1	0.455676	0.937827	0.396926
hsa-miR-423-5p	1.61931	1.09314	0.828715	1	1.42888	0.70355	1.16552	0.721703	0.959646	1.02078	0.775107	0.935482	0.413724
hsa-miR-146b-5p	1.10136	2.72271	2.91637	1.08068	1	1.02642	0.319737	0.119101	0.357391	0.255093	0.188846	0.931494	0.447842
hsa-miR-212-3p	1.05051	0.72352	1.3141	1.43527	1.78717	1	0.73415	0.859429	1.08348	0.930577	0.219925	0.923894	0.394905
hsa-miR-564	0.855701	0.633448	0.937617	1.01884	1.06786	0.877089	0.843029	1.09269	1.21296	1.15212	1	0.916875	0.296376
hsa-miR-4497	1	0.707951	1.22225	1.11709	1.43939	0.906791	1.15877	1.02492	0.904452	0.934655	0.807171	0.914592	0.348802
hsa-miR-652-3p	1.16462	1.19156	1.03323	0.654392	0.883373	0.516309	0.464591	0.492316	1.01304	0.987768	0.884162	0.908493	0.371699
hsa-miR-181d	2.59575	1.4125	1	0.986788	1.48371	1.261	0.875437	0.951443	1.15946	0.797891	0.291879	0.907187	0.402611
hsa-miR-487b	1.65283	1.03361	1.08281	0.728332	1.24463	0.830303	1.17622	0.492655	0.580612	1	0.174459	0.897392	0.35409
hsa-miR-429	0.52189	0.440093	0.367211	1.26467	0.706056	0.773878	1.36116	1.44841	3.44804	3.55182	1	0.891472	0.402411
hsa-miR-339-5p	0.276625	0.476583	0.23361	0.576788	0.344009	0.147754	0.01	0.01	0.01	0.01	0.01	0.890824	0.398661
hsa-miR-324-3p	1.17718	0.997764	1.12805	0.946291	1.01779	0.808389	1.1209	0.769823	1	1.20264	0.624191	0.868498	0.107565
hsa-miR-1233-1-5p	0.85435	0.622259	1.49859	1.66491	1.81869	1.0471	0.616246	0.855381	1	1.02528	0.138749	0.868137	0.350725
hsa-let-7a-3p	0.400371	0.170322	0.01	0.01	0.18344	0.01	0.27074	0.01	0.01	0.169876	0.01	0.865336	0.450199
hsa-miR-21-3p	1	0.769348	1.65641	1.28908	1.16459	1.4705	1.07341	0.164286	0.190635	0.224425	0.110074	0.862869	0.275914
hsa-miR-1234-3p	0.989889	0.72263	1.77644	2.88677	3.56073	0.594352	1.00145	1	1.39264	0.836943	0.661428	0.862839	0.413924
hsa-miR-139-3p	1.13676	0.666857	0.404636	0.485835	0.567936	0.509937	1.04433	0.614068	0.587708	0.709913	0.989371	0.860647	0.355239
hsa-miR-3651	1.31496	1.35807	2.37316	0.728549	1.32322	1.11282	0.781716	0.407928	0.822716	1	0.947039	0.859045	0.346061
hsa-miR-424-5p	2.3298	2.43656	1.8684	0.711111	1.53042	0.213318	0.305845	0.363046	1	1.40808	0.675042	0.851503	0.388928
hsa-miR-892b	0.54574	0.12499	0.7768	0.364635	0.363964	0.94413	0.850246	0.580508	0.906239	0.965665	0.01	0.849399	0.385076
hsa-miR-770-5p	0.7569	0.575945	1.20901	1.12113	0.974999	1.06831	0.733521	1	1.0432	1.35206	0.01	0.848465	0.244448
hsa-miR-505-3p	2.50633	2.05289	0.843164	0.871469	1.05981	0.466828	0.731754	0.452826	1	1.00624	1.36066	0.848036	0.390423
hsa-miR-125b-2-3p	1.36568	0.34168	0.350712	0.416611	1.41925	0.01	0.381999	1.00118	1.4077	1.37028	0.332096	0.830252	0.416608
hsa-miR-200a-3p	0.772247	1	0.507414	1.79063	0.87939	0.62727	0.970382	1.10176	2.75002	2.70739	1.18091	0.816424	0.333898
hsa-miR-93-5p	1.73497	1.12012	1.17367	1.28005	1.29167	1	0.571434	0.310031	0.531505	0.55864	0.353444	0.814524	0.124158
hsa-miR-25-3p	2.73146	2.39435	2.08201	2.58576	2.63015	1	0.5854	0.473613	0.967848	0.891586	0.549023	0.814207	0.224038
hsa-miR-4317	3.3716	1.88444	1.01602	0.556445	1.66447	0.474338	0.276274	0.01	0.391622	0.44693	0.377223	0.813753	0.38441
hsa-miR-92a-3p	1.62801	1.04618	0.672416	1.0369	0.927757	0.733379	1.06965	0.752143	1.05826	1	0.677082	0.811225	0.256569
hsa-miR-331-5p	0.01	0.01	0.01	0.21033	0.166713	0.01	0.01	0.236061	0.243496	0.179512	0.01	0.810632	0.436083
hsa-miR-142-5p	3.07572	1	2.10075	0.721847	2.70622	1.04162	1.16323	0.125885	0.303569	0.242122	0.01	0.804948	0.343451
hsa-miR-361-3p	2.53055	2.78678	2.09858	1.71055	1.58131	0.69957	0.844016	0.408475	1	0.716958	0.868125	0.799356	0.274788
hsa-let-7i-3p	0.505651	0.231788	0.01	0.01	0.177469	0.01	0.01	0.01	0.01	0.01	0.01	0.797596	0.425974
hsa-miR-331-3p	1.75882	1.907	1.3874	1.31276	0.948503	0.671108	0.422306	0.490366	1	1.07185	0.840812	0.790898	0.239763
hsa-miR-4745-5p	1.24589	0.475405	1.1437	1.82273	1.97214	0.859027	1.01141	0.852514	1	0.843374	0.191719	0.784978	0.287849
hsa-miR-221-5p	0.678864	0.836768	0.40432	0.01	0.01	0.01	0.01	0.01	0.01	0.01	0.01	0.783736	0.413316
hsa-miR-664b-3p	1.63259	1.44177	1.75097	1.12516	1.25275	0.780886	0.821687	0.601944	0.860864	1	0.501146	0.770818	0.139084
hsa-miR-664a-3p	1.76638	1.2166	1.03736	0.825639	1.0539	0.524341	0.629612	0.495038	0.81075	1.09606	1	0.77006	0.237577
hsa-miR-6073	0.413208	0.547636	1.05246	3.14341	2.97904	0.01	0.390213	0.317736	0.483909	0.431407	0.382289	0.767328	0.392927
hsa-miR-503-5p	1.23128	1.58594	2.12499	0.44555	1.11424	0.206197	0.732023	0.465472	1	1.32188	0.469297	0.76447	0.330646
hsa-miR-30e-5p	2.00883	1	0.730742	1.15308	1.34983	0.597928	0.952072	0.974658	2.01045	2.3989	0.840425	0.757262	0.25419
hsa-miR-450a-5p	2.79601	2.13535	1.44027	0.01	1.06593	0.01	0.254738	0.01	1	1.48852	0.756477	0.756257	0.37512
hsa-miR-210	1.52219	1	1.53266	1.83462	1.10016	1.59167	0.0725889	0.0569381	0.0859291	0.0900497	0.059063	0.755057	0.0647542
hsa-miR-28-3p	0.701227	0.250306	0.01	0.171792	0.240924	0.174681	0.169756	0.01	0.151044	0.01	0.01	0.75413	0.37392
hsa-miR-21-5p	1.81834	1.20222	2.24381	1	1.30615	1.30802	0.434601	0.115614	0.231681	0.223283	0.118914	0.753908	0.160344
hsa-miR-193a-3p	3.41164	1.14394	1.49654	1	2.08827	1.17968	0.597776	0.396597	0.730031	0.931286	0.251293	0.746743	0.282812
hsa-miR-374c-5p	1.99349	1.31185	0.462675	0.844786	1.09904	0.01	0.01	0.01	0.492942	0.491906	0.493137	0.733392	0.328286
hsa-miR-4633-5p	0.772095	0.669961	1	2.0098	1.42182	0.653906	0.985148	3.55298	4.37502	2.40604	0.748325	0.726008	0.245903
hsa-miR-18a-5p	2.01161	1.31272	0.649143	1.32634	1.06725	0.505706	0.344044	0.01	0.395796	0.331852	0.01	0.723754	0.234818
hsa-miR-29a-5p	0.403728	0.119786	0.01	0.01	0.176409	0.01	0.130072	0.01	0.01	0.01	0.01	0.722622	0.396765
hsa-miR-378i	0.771853	0.595714	0.623205	1.4104	0.59126	0.831524	1	1.77916	2.39772	1.96486	1.50744	0.71949	0.180179
hsa-miR-142-3p	3.86646	1.68888	3.25779	1.11638	3.22923	1	0.803914	0.12013	0.302078	0.267181	0.124523	0.718162	0.253372
hsa-miR-16-2-3p	0.488743	0.389397	0.283646	0.215271	0.300075	0.01	0.01	0.01	0.01	0.01	0.01	0.708211	0.26647
hsa-miR-17-5p	1.89532	1.53851	1	1.6281	0.983489	0.679238	0.455057	0.465097	1.12776	1.17557	0.546407	0.707704	0.147249
hsa-let-7i-5p	2.54475	1.83781	1.81382	1.58994	1.29255	1	0.416745	0.352338	0.69055	0.819837	0.338171	0.694351	0.0923675
hsa-miR-4734	0.387918	0.01	0.860658	0.936727	1.49169	0.01	0.488153	0.811616	1.00534	0.358771	0.258021	0.691753	0.344867
hsa-miR-4291	3.41554	1.09468	0.931057	0.73264	1.36662	1.01693	1.41523	0.63059	0.968803	1	0.563036	0.684794	0.286304
hsa-miR-106b-5p	1.8804	1	1.40978	2.03091	1.57164	1.06487	0.507104	0.341721	0.674921	0.644036	0.234582	0.683414	0.0485039
hsa-miR-363-3p	1.08544	0.781042	0.154361	1	0.305476	0.443683	0.429353	1.5782	5.03859	6.17991	3.89479	0.683185	0.255969
hsa-miR-128	1.64246	1.24383	1	1.04504	1.01711	0.250976	0.222837	0.27457	1.01787	0.839691	0.75448	0.681195	0.171627
hsa-miR-23a-3p	5.93759	2.88556	2.0628	1.14397	2.31288	0.967004	0.554118	0.332813	0.801061	1	0.838411	0.674235	0.281322
hsa-miR-423-3p	0.889109	0.524881	0.355758	0.557895	0.679059	0.01	0.539627	0.162853	0.405023	0.449712	0.421458	0.673378	0.242301
hsa-miR-338-3p	3.76003	1.24649	0.905855	1.45192	1.8352	1	0.224485	0.274251	1.62309	0.706606	0.328164	0.667182	0.24841
hsa-miR-18b-5p	0.829888	0.419527	0.315927	0.49912	0.380882	0.296289	0.191856	0.01	0.340978	0.276263	0.01	0.666712	0.151506
hsa-miR-30d-5p	1.07772	0.498234	0.403927	0.613495	0.466452	0.425102	1	1.27013	1.81501	2.14322	1.15457	0.663338	0.152694
hsa-miR-151a-3p	2.20589	1.28381	0.931066	1.43155	1	0.712297	0.985109	0.755843	1.21951	1.23218	0.559706	0.655818	0.133074
hsa-miR-320a	2.03509	0.965815	1.16607	1.51362	1.20243	0.881284	1.14198	0.723378	0.950503	1	0.652852	0.646802	0.0545781
hsa-miR-20b-5p	2.05694	1.31951	0.732182	1.53696	1	0.465458	0.326067	0.472588	1.26265	1.33034	0.624964	0.643763	0.162809
hsa-miR-378a-3p	0.786101	0.623668	0.78849	1.80121	0.544266	1	0.984078	2.22948	3.05721	2.39478	1.50882	0.642199	0.166551
hsa-miR-3654	0.01	0.300292	2.57388	2.94525	2.27674	0.973025	1.40196	1.24155	0.706394	0.01	0.01	0.642064	0.288844
hsa-miR-150-5p	8.11037	8.54721	6.03109	2.31091	1	0.9841	1.86781	0.264581	0.830669	0.713813	0.693133	0.640109	0.275567
hsa-miR-15b-5p	3.17394	2.95857	3.16524	2.69357	1.96279	0.853506	0.378269	0.44979	1	0.948197	0.978258	0.639326	0.0795002
hsa-miR-152	3.40057	1.15127	1.29911	2.01966	2.14253	1	0.478106	0.490237	0.98989	0.920127	0.425342	0.63902	0.160109
hsa-miR-22-3p	1.70081	0.761018	1.14936	0.92757	1	0.647502	1.10201	0.795003	1.21458	1.30062	0.501319	0.637556	0.0723352
hsa-miR-374b-5p	3.02113	2.18888	1.06497	2.31478	1.45593	0.39201	0.317092	0.344296	0.89349	1	0.816514	0.630667	0.183118
hsa-miR-7-5p	0.584424	0.458393	0.596141	0.552315	0.306787	0.327361	0.01	0.01	0.314824	0.01	0.01	0.630477	0.00615718
hsa-miR-3663-5p	0.01	0.01	0.758269	0.747196	0.931397	0.01	0.01	0.499005	0.296033	0.01	0.01	0.627792	0.329256
hsa-miR-4286	1	0.62589	0.887842	1.34781	0.77802	0.613995	1.05903	2.58533	3.3303	2.45923	0.654519	0.623647	0.0259776
hsa-miR-181c-5p	6.48264	3.80029	1.43791	1.45106	1.6203	0.420798	0.97423	0.01	0.99142	1	0.889027	0.623306	0.289288
hsa-miR-4270	0.786756	0.215462	0.413393	4.4918	2.30448	1.01378	1.04971	1.26706	1	0.496607	0.226217	0.620827	0.321456
hsa-miR-339-3p	0.441562	0.36424	0.633614	0.618581	0.454078	0.232689	0.169829	0.01	0.404484	0.484609	0.135795	0.620518	0.0369718
hsa-miR-320c	2.0446	1.05833	1.26959	1.52061	0.88623	1.05373	0.950707	0.707383	1	0.986555	0.609032	0.620148	0.0299445
hsa-miR-16-5p	3.23088	2.16164	2.20189	2.71159	2.01782	0.857059	0.315748	0.405238	1	0.92261	0.467018	0.618405	0.0556995
hsa-miR-29a-3p	1.47363	1.03969	1.41479	1.21235	0.800092	0.674312	0.475893	0.489524	1.02796	1	0.471819	0.613079	0.00826832
hsa-miR-103a-3p	2.15026	1.32646	1.643	1.3654	0.854687	0.970721	0.52266	0.509053	1	1.15587	0.623721	0.610986	0.0342227
hsa-miR-19b-3p	1.97712	0.730953	1	1.50153	1.14709	0.856262	0.832862	0.694447	1.38957	1.47095	0.282626	0.61052	0.0659732
hsa-miR-598	0.930886	0.427544	0.438903	0.01	0.399369	0.01	0.01	0.01	0.510877	0.673852	0.299911	0.606551	0.288368
hsa-miR-342-3p	4.02121	3.30109	3.35272	1.50348	0.822487	1.20042	0.804604	0.505926	0.944707	1	0.645853	0.599725	0.166716
hsa-miR-144-5p	0.887209	0.266037	0.01	0.327848	0.45783	0.01	0.01	0.01	0.410532	0.01	0.01	0.599047	0.299649
hsa-miR-151b	2.55337	1.66168	0.854642	1.82992	1	0.452132	0.457502	0.49361	1.1375	1.09393	0.797862	0.594475	0.152987
hsa-miR-505-5p	0.267957	0.306409	0.144073	0.141386	0.01	0.01	0.01	0.01	0.01	0.01	0.01	0.589808	0.259719
hsa-miR-148b-3p	1.71274	1.31853	1	1.57735	0.810043	0.400764	0.395611	0.460479	1.022	1.12189	0.84508	0.589577	0.08151
hsa-miR-320b	1.88681	0.995655	1.24667	1.47623	0.686709	1.0315	0.975183	0.727939	1	1.02631	0.590405	0.588729	0.0217569
hsa-miR-650	0.670311	0.297605	1.518	1	1.37123	0.204536	0.792282	2.68118	2.90519	2.13579	0.224708	0.587574	0.191803
hsa-miR-542-5p	1.73587	1.47222	1.72411	0.353722	0.327712	0.404962	0.791333	1	1.72558	2.37532	0.934841	0.578148	0.207015
hsa-miR-27a-3p	4.71186	1.7573	1.76425	1	1.49664	1.06729	0.594606	0.31598	0.735457	0.884213	0.423295	0.578006	0.205989
hsa-miR-342-5p	1.08922	1.19664	1.0885	0.575157	0.01	0.369586	0.01	0.01	0.37835	0.377831	0.01	0.572574	0.18618
hsa-miR-29c-5p	1.96818	1	0.742671	1.47742	0.758259	0.6392	0.862965	1.07122	1.88639	1.89451	0.96467	0.572422	0.091724
hsa-miR-324-5p	1.87867	0.734699	0.996094	1.02472	0.714993	0.771938	0.91098	1	1.73086	1.96515	1.05817	0.569725	0.0630206
hsa-miR-107	1.6599	1.0037	1	1.26061	0.679014	0.533443	0.365553	0.538475	1.17969	1.40855	0.69575	0.565273	0.0372713
hsa-miR-532-3p	0.901673	0.607718	0.359477	1	0.469938	0.195384	1.1139	1.76771	3.55125	3.89174	3.2356	0.563005	0.11529
hsa-miR-19a-3p	2.27903	0.643966	1.08412	1.79228	1.536	0.706749	0.655725	0.461122	1.02236	1	0.191557	0.559936	0.0842684
hsa-miR-30e-3p	1.3043	0.862531	0.443823	1.36277	0.533292	0.339507	0.604646	1.00852	1.87224	2.21047	1	0.557824	0.120863
hsa-miR-132-3p	3.0143	1.28546	1.25946	1.04724	0.951094	0.712621	1.37904	0.281859	0.77971	1	0.601396	0.554251	0.143792
hsa-miR-320e	2.09806	1.09754	1.3043	1.51482	0.666937	0.955614	0.864742	0.677138	1	1.01965	0.628217	0.553183	0.0264514
hsa-miR-378d	0.891789	0.646807	0.622603	1.8202	0.548708	0.646103	0.886833	1.40209	2.04581	1.58855	1.05905	0.552277	0.121795
hsa-miR-196a-5p	1.5432	1.31352	1	1.56141	0.643256	0.286992	0.372626	0.69356	1.27713	1.1289	0.329407	0.546647	0.0767766
hsa-miR-125a-5p	2.18287	1.26134	1	1.13488	0.852016	0.234329	0.398895	0.455812	0.931566	1.02249	1.26941	0.543729	0.12089
hsa-miR-340-5p	3.75218	1.74734	2.05914	2.42159	1.76224	0.951373	0.653128	0.206926	0.900567	1	0.380877	0.541845	0.0480652
hsa-miR-320d	2.01228	1.05745	1.31289	1.60232	0.637505	0.974937	0.816883	0.693712	1.00926	1	0.584286	0.541835	0.0175289
hsa-miR-17-3p	2.76622	0.93549	0.995228	1.49984	1	0.908762	1.0832	0.742667	1.3171	1.23318	0.486628	0.5406	0.100682
hsa-miR-29b-3p	2.20794	0.815268	1.34652	1.45161	0.875306	1	0.519287	0.510054	1.21494	1.22657	0.377379	0.537463	0.0246783
hsa-miR-24-3p	3.57049	1.3708	1.35253	1.19896	0.980449	0.924648	0.785106	0.531809	1	1.17182	0.568833	0.535104	0.14509
hsa-miR-502-3p	0.754227	0.528941	0.255055	1.29973	0.527422	0.17885	1	1.33051	2.2307	2.6065	1.42855	0.534953	0.16521
hsa-miR-20a-5p	2.18977	1.47433	1.22263	2.42083	1.04482	0.600891	0.306011	0.362444	1	0.959584	0.411114	0.534873	0.0560363
hsa-miR-374a-5p	3.64184	1.26287	1.47898	1.63884	1.8889	0.461892	0.34875	0.298731	0.906675	1	0.362981	0.534593	0.13235
hsa-miR-10b-3p	1.38547	0.501337	0.417669	0.588191	0.450307	0.322401	0.497766	1.09952	1.53068	1.93449	0.61473	0.532777	0.143178
hsa-miR-615-3p	0.598743	0.301615	0.182025	0.299584	0.2636	0.01	0.227684	0.193473	0.239664	0.255532	0.270818	0.532433	0.16805
hsa-let-7b-5p	1.63397	0.910162	1.01418	1.05598	0.623323	0.42707	0.538152	1	1.6087	1.36399	0.669154	0.52929	0.0380297
hsa-miR-361-5p	2.16268	1	1.22933	1.69176	0.828191	0.856113	0.752005	0.876968	1.54823	1.55141	0.687306	0.528014	0.0217909
hsa-miR-484	2.36781	1.63988	2.28674	1.91556	1	0.80842	0.978509	0.654963	1.01162	0.9026	0.868782	0.524847	0.011166
hsa-let-7c	2.56499	1.1677	1	0.994634	0.831712	0.366247	0.739121	1.13248	2.05094	1.7918	0.995362	0.518827	0.135064
hsa-miR-140-3p	3.05457	1.14791	1.04118	1.12482	0.555395	1	0.692863	0.560906	0.932083	1.00847	0.557356	0.517819	0.142781
hsa-miR-30a-5p	0.942108	0.446354	0.244033	1.73629	0.419172	0.64394	1.19511	1.58982	2.59388	3.01504	1	0.51651	0.170826
hsa-miR-10b-5p	1.71308	1.11747	0.554424	1	0.494464	0.0731296	0.166826	0.567668	1.51789	1.92798	1.3549	0.515705	0.154828
hsa-miR-22-5p	3.17717	1.44766	1.028	0.94897	1.19512	0.01	0.635132	0.332047	0.808453	0.843662	0.552103	0.514689	0.192071
hsa-miR-151a-5p	2.25467	1.57791	1	2.1596	0.844516	0.357826	0.304545	0.440511	1.03847	1.08086	0.724805	0.513505	0.0887024
hsa-miR-181b-5p	3.13802	1.8258	1.52439	1.97145	0.746307	0.821841	0.978319	0.830767	1.13923	1	0.584654	0.511611	0.0715043
hsa-miR-1307-5p	1.27861	0.01	0.442202	0.609252	0.660652	0.519098	0.6705	0.414652	0.671383	0.783164	0.01	0.510608	0.152271
hsa-miR-362-5p	0.867513	0.664261	0.593384	1.51516	0.55928	0.288824	1	1.39806	2.9555	3.21801	1.70103	0.508178	0.0869044
hsa-miR-181a-5p	3.11633	1.62702	1.07511	1.64065	0.631073	0.694807	1	0.710775	1.03921	0.864167	0.738997	0.506319	0.117851
hsa-miR-28-5p	3.69352	1.79342	1.6418	1.86511	1.23893	0.6104	0.399313	0.28756	0.934509	1	0.62658	0.505907	0.0907975
hsa-miR-15a-5p	3.87295	1.7418	2.29988	3.34932	2.24919	0.797954	0.368341	0.426417	1	0.997643	0.382612	0.502926	0.0329811
hsa-miR-10a-5p	1.26599	1	0.6603	1.66715	0.691237	0.115913	0.244152	0.492068	1.43409	1.83548	1.38533	0.502902	0.101153
hsa-miR-215	1.44004	1	1.13869	0.186544	0.338502	0.0502138	0.268987	0.850973	2.21426	2.09453	1.1319	0.502198	0.192512
hsa-miR-301a-3p	2.36115	0.564688	1.47794	1.44755	0.689604	1.38783	0.528326	0.331229	1	1.20261	0.133567	0.499774	0.0444842
hsa-miR-194-5p	1.29147	0.77915	1	0.138419	0.321981	0.110828	0.794905	1.63278	3.03116	2.84088	1.39992	0.498771	0.182908
hsa-miR-550a-3p	0.01	0.43871	0.900325	0.01	0.01	0.01	0.01	0.01	0.01	0.01	0.01	0.498422	0.332354
hsa-miR-196b-5p	1.80539	1.84638	1.99013	3.24766	1.29915	0.353788	0.53018	0.572524	0.971686	1	0.434313	0.496837	0.0667421
hsa-miR-26a-5p	3.00936	1.26869	0.786197	1.18998	0.780725	0.425212	0.783585	0.804266	1.50343	1.67163	1	0.496362	0.156636
hsa-miR-590-5p	1.72359	0.598741	1.39559	2.23249	1.43251	0.618355	0.694961	0.680843	1	1.30998	0.126188	0.495099	0.0350828
hsa-miR-483-3p	1.35476	0.01	0.01	0.01	0.657026	0.01	0.01	0.01	0.01	0.01	0.01	0.492469	0.332221
hsa-let-7g-5p	1.6385	1.03855	1.16642	1.15669	0.524887	0.374495	0.246771	0.412162	1	1.03339	0.447704	0.489178	0.0290389
hsa-miR-99b-5p	2.51941	0.906933	0.800648	1.00137	0.730675	0.447501	0.963823	1	1.43338	1.50281	1.21764	0.482505	0.126554
hsa-miR-224-5p	6.76812	1.6932	1.75253	0.508281	0.01	2.60166	0.01	0.01	0.01	0.01	0.01	0.476785	0.243453
hsa-miR-29b-1-5p	0.440258	0.152339	0.231771	0.01	0.01	0.161924	0.01	0.01	0.01	0.151217	0.01	0.475439	0.211226
hsa-miR-98-5p	2.16476	1	1.15343	1.61145	0.705992	0.618418	0.442266	0.751857	1.62862	1.58938	0.623439	0.471517	0.0253532
hsa-miR-500a-3p	0.79394	0.451846	0.303368	1.18563	0.425465	0.19796	1	1.21412	2.13599	2.38155	1.43146	0.471004	0.1035
hsa-miR-532-5p	0.993699	0.580298	0.603738	1.33003	0.58247	0.201164	1	1.60208	3.34038	3.83135	1.96286	0.465909	0.0503354
hsa-miR-30c-5p	1.27945	1	0.315924	2.0265	0.459037	0.224213	0.302216	0.773637	1.86021	2.2208	1.73795	0.464746	0.150988
hsa-miR-148a-3p	1.17475	1.46386	1.28431	3.47697	1.16642	0.0971649	0.179693	0.312502	0.799168	1	0.449906	0.459472	0.140046
hsa-miR-219-5p	1.16713	0.01	0.01	1.23545	0.01	1.08384	0.01	0.01	0.444201	0.335426	0.01	0.457535	0.230293
hsa-miR-181a-3p	2.31032	1.01555	0.505	0.957651	0.315625	0.381839	0.318991	0.01	0.425414	0.379231	0.01	0.454023	0.153307
hsa-miR-192-3p	0.56177	0.468755	0.517122	0.01	0.01	0.01	0.01	0.654215	2.08802	2.05534	1.11364	0.448855	0.22028
hsa-miR-30b-5p	1.69449	1	0.749972	1.47992	0.549132	0.206551	0.258102	0.608792	1.592	2.05737	1.17037	0.447378	0.0600115
hsa-miR-542-3p	2.12046	1.20812	1.59427	0.285195	0.56405	0.01	0.414088	0.22412	1.1377	1.93934	0.01	0.445551	0.158212
hsa-miR-29c-3p	2.11134	1	1.10351	2.32717	0.74259	0.658252	0.659867	0.904547	1.81806	1.89759	0.518328	0.433207	0.0276461
hsa-miR-192-5p	1.19987	0.874273	1.36553	0.228938	0.26896	0.0606701	0.236901	1.06882	2.72875	2.48243	1	0.430837	0.142731
hsa-let-7d-5p	1.83165	1.03906	1	1.55504	0.48412	0.363784	0.301279	0.449855	1.00125	1.01431	0.566521	0.430156	0.030156
hsa-miR-126-3p	5.48578	2.8669	1.20825	3.02543	0.786911	0.362881	0.396636	0.432068	1	1.37131	0.556243	0.413263	0.131574
hsa-miR-30c-2-3p	0.991258	0.649943	0.311437	2.29897	0.507876	0.326351	1	2.01913	3.38204	3.89565	1.69767	0.412078	0.149059
hsa-miR-501-3p	0.400355	0.120155	0.01	0.73497	0.337568	0.01	1.00573	0.878073	1.51952	1.45091	0.592373	0.408376	0.19134
hsa-miR-421	0.354829	0.271918	0.359859	0.814538	0.342201	0.01	0.257712	1.32152	1.40517	1.10089	0.01	0.408127	0.0871685
hsa-miR-99a-5p	4.18632	1.48687	1	0.957044	0.80913	0.186878	0.591213	0.945595	2.40826	2.53608	1.52824	0.404156	0.171124
hsa-let-7a-5p	1.93093	1	1.07627	1.52126	0.515798	0.31258	0.306377	0.586115	1.33772	1.31223	0.59521	0.403752	0.0241204
hsa-miR-489	3.41261	3.256	4.79902	0.01	0.01	0.01	0.01	0.01	1.53739	1.69604	0.910573	0.398461	0.204283
hsa-miR-95	1.40533	1.00616	1	1.08044	0.01	0.330177	0.01	0.32491	1.1696	1.66223	0.972962	0.386238	0.0444216
hsa-let-7f-5p	2.05067	1	1.09259	1.82334	0.58265	0.2975	0.266589	0.448153	1.12601	1.15991	0.531343	0.378559	0.0218773
hsa-miR-769-5p	1.16335	0.627996	0.883696	0.463222	0.284836	0.01	0.311089	0.340889	0.515959	0.578403	0.01	0.367623	0.0612177
hsa-miR-126-5p	10.2856	3.32421	1	2.66893	1.58455	0.216841	0.542839	0.258869	0.975287	1.32184	0.797593	0.367307	0.190787
hsa-miR-20a-3p	0.546794	0.331715	0.01	0.404462	0.01	0.01	0.01	0.01	0.01	0.01	0.01	0.365891	0.176008
hsa-miR-7-1-3p	0.808195	0.396869	0.01	0.327672	0.01	0.01	0.01	0.01	0.01	0.01	0.01	0.363802	0.205875
hsa-miR-30a-3p	1	0.532896	0.307463	2.50516	0.286161	0.554006	0.780241	1.99364	3.22517	3.57487	1.07146	0.360136	0.140931
hsa-miR-224-3p	1.58145	0.35942	0.340179	0.30253	0.01	0.419482	0.01	0.01	0.01	0.01	0.01	0.354697	0.168597
hsa-miR-127-3p	3.78731	0.309376	0.763087	0.01	0.314582	0.991048	2.57051	0.609397	1.25648	1.60307	1.24407	0.354137	0.22542
hsa-miR-101-3p	4.86315	1	0.983959	2.311	1.13319	0.739308	0.867501	0.892733	1.90465	2.01255	0.519795	0.352103	0.0992136
hsa-miR-140-5p	3.66467	1.01944	1.6817	2.02315	0.640918	0.931758	0.404178	0.481513	1	1.22611	0.293612	0.351735	0.0314024
hsa-let-7e-5p	2.4084	1	1.15487	1.81584	0.577242	0.304748	0.401723	0.609236	1.35568	1.45923	0.664597	0.34987	0.0241361
hsa-miR-340-3p	0.526895	0.511908	0.5493	0.467903	0.01	0.01	0.01	0.01	0.01	0.01	0.01	0.344478	0.0583385
hsa-miR-454-3p	1.9523	0.751057	1.13862	1.56345	0.505108	0.331262	0.01	0.01	0.517227	0.541507	0.01	0.341062	0.00905117
hsa-miR-660-5p	1.10577	0.613567	0.616005	2.0649	0.492822	0.174647	0.446696	1	2.7902	3.39049	1.23389	0.338301	0.0669448
hsa-miR-100-5p	4.31834	1.13165	1.55068	0.292208	0.656967	0.278273	0.528334	0.591543	1.3137	1.39919	1	0.335467	0.162003
hsa-miR-130a-3p	3.32605	1	1.3388	1.21141	0.35089	0.59856	0.845238	0.649484	1.28802	1.54728	0.604118	0.33175	0.0695685
hsa-miR-362-3p	1.63285	0.590229	0.723283	2.71122	0.895838	0.191909	0.573522	1	3.44516	4.32377	1.26333	0.331135	0.0687362
hsa-miR-497-5p	4.86136	1	2.11874	1.4402	1.1162	0.656437	0.711032	0.523024	0.954795	1.06556	0.467805	0.32928	0.0744397
hsa-miR-125b-5p	4.0826	1	1.33763	0.695239	0.751974	0.257342	0.516773	0.626009	1.28963	1.46372	1.18737	0.328563	0.133367
hsa-miR-455-3p	2.1082	0.747242	0.599408	4.17793	1	0.492947	0.585851	0.628652	1.41924	1.66369	1.4388	0.325347	0.106715
hsa-miR-26b-5p	2.974	1.01808	1.41985	2.80495	0.925654	0.356499	0.173366	0.346651	1	1.12596	0.572961	0.31953	0.0188691
hsa-miR-502-5p	0.343454	0.256568	0.01	0.547074	0.01	0.01	0.01	0.01	0.781239	0.888989	0.479078	0.307118	0.152341
hsa-miR-195-5p	4.99915	1.62888	2.85114	2.357	1.07319	0.415474	0.214335	0.319758	0.864444	1	0.356459	0.305423	0.0277687
hsa-miR-885-5p	1.88964	0.01	0.01	4.47604	1.92222	0.01	0.01	0.01	0.01	0.01	0.01	0.304629	0.181835
hsa-miR-4324	4.74158	1.01306	0.945908	0.540115	0.865548	0.01	0.525805	0.52144	1.0848	1.34242	1.28235	0.303264	0.175952
hsa-miR-887	0.503489	0.01	0.01	0.01	0.137625	0.01	0.317368	0.01	0.01	0.01	0.01	0.301105	0.256294
hsa-miR-335-3p	0.467703	0.11802	0.01	0.01	0.01	0.01	0.01	0.01	0.01	0.01	0.01	0.283	0.24922
hsa-miR-181a-2-3p	0.757795	0.364948	0.432491	0.206151	0.01	0.01	0.01	0.01	0.149801	0.01	0.01	0.275664	0.0827898
hsa-miR-23b-3p	4.30472	1	0.977115	1.47039	0.395427	0.441385	0.683546	0.887352	1.90507	1.98639	1.47826	0.27203	0.097662
hsa-miR-452-5p	1.92765	0.259869	0.392339	0.01	0.01	0.363822	0.01	0.01	0.01	0.01	0.01	0.271972	0.197997
hsa-miR-30b-3p	0.47691	0.01	0.303743	0.395178	0.285496	0.01	0.392155	0.561894	0.883385	1.26456	0.344621	0.259813	0.0250533
hsa-miR-455-5p	3.41406	0.71796	1	5.56732	1.28161	0.588479	0.90959	0.674778	1.52765	1.68431	0.510227	0.259287	0.0694507
hsa-miR-27b-3p	3.63365	0.83597	0.951014	2.14975	0.385986	0.4424	0.657935	1	2.11426	2.1282	1.25406	0.247142	0.0493846
hsa-miR-376c-3p	7.00288	0.549669	1.87657	0.01	0.689831	0.89224	3.16894	1	1.94195	2.31873	0.799913	0.239806	0.171188
hsa-miR-744-5p	1.46108	0.322005	0.01	0.01	0.01	0.01	0.576739	0.01	0.34642	0.37097	0.300631	0.230916	0.242806
hsa-miR-545-3p	0.505673	0.01	0.170178	0.01	0.130435	0.01	0.01	0.01	0.01	0.01	0.01	0.219341	0.151984
hsa-miR-15b-3p	0.117917	0.01	0.01	0.01	0.01	0.01	0.01	0.01	0.01	0.01	0.01	0.217522	0.18695
hsa-miR-19b-1-5p	0.130528	0.01	0.01	0.01	0.01	0.01	0.01	0.01	0.01	0.01	0.01	0.199298	0.18695
hsa-miR-139-5p	2.10562	0.400151	0.01	0.01	0.01	0.01	0.443409	0.34581	0.627538	0.91054	0.860738	0.19766	0.234243
hsa-miR-377-3p	4.09086	0.2804	1.15709	0.01	0.349228	0.400863	1.71745	0.351015	0.886519	1.05206	0.373057	0.195987	0.155425
hsa-miR-218-5p	3.39694	0.615209	1.21907	0.881289	0.43463	0.01	0.580959	1.13364	2.56871	3.10639	1	0.192793	0.0706467
hsa-miR-32-5p	1.3773	0.01	0.425891	0.65917	0.441847	0.01	0.153544	0.01	0.660725	0.841281	0.01	0.187563	0.0529518
hsa-miR-99a-3p	0.143443	0.01	0.01	0.01	0.01	0.01	0.01	0.01	0.01	0.01	0.01	0.18355	0.18695
hsa-miR-378a-5p	0.532906	0.258991	0.01	1.03658	0.01	0.01	0.259759	0.946586	1.56013	1.22316	1.17369	0.176634	0.115877
hsa-miR-214-3p	5.3919	0.49855	1.66232	0.421402	0.275666	0.517449	1.20704	0.70892	1.25724	1.48806	1	0.172784	0.120101
hsa-miR-199b-5p	6.49975	0.01	1.10124	0.01	0.60919	0.65104	0.427501	0.01	0.64193	0.719593	0.288894	0.166894	0.176907
hsa-miR-143-5p	9.26963	0.895506	1.84673	1.82813	0.725492	0.429213	1.06743	0.01	0.787747	0.970591	0.01	0.158385	0.108571
hsa-miR-145-5p	10.7899	1.06843	0.989146	1.14886	0.594126	0.322145	1	0.584732	0.969608	1.18851	1.01836	0.153521	0.162125
hsa-miR-376a-3p	7.91728	0.413027	1.74168	0.01	0.508856	0.547733	3.79628	0.638854	1.84791	2.40898	0.63502	0.151993	0.159191
hsa-miR-135a-5p	1.20536	0.762023	0.230185	4.05412	0.01	0.01	0.440905	1	2.55129	2.29525	1.71663	0.142454	0.126195
hsa-miR-145-3p	11.1984	1.2183	1.26696	1.99017	0.513912	0.309383	0.496303	0.437418	0.923314	1.06102	0.488155	0.141233	0.133343
hsa-miR-199a-3p	11.1484	1	2.86259	0.911511	0.488219	0.580845	0.769296	0.722839	2.0444	2.31978	1.21247	0.138654	0.122195
hsa-miR-592	0.643829	0.297851	0.01	1.66326	0.01	0.01	0.01	0.01	0.01	0.01	0.01	0.137177	0.123127
hsa-miR-199a-5p	7.72972	0.450909	1.49955	0.366218	0.294724	0.55395	1.39393	0.795226	1.56041	1.6975	1	0.135437	0.146899
hsa-miR-326	0.204107	0.01	0.01	0.01	0.01	0.01	0.01	0.01	0.01	0.01	0.01	0.133865	0.18695
hsa-miR-143-3p	16.0197	1.3072	1.7135	2.16598	0.917035	0.32748	0.602316	0.363732	1	1.2519	0.789983	0.128232	0.143158
hsa-let-7d-3p	0.215814	0.01	0.01	0.01	0.01	0.01	0.01	0.01	0.01	0.01	0.01	0.127219	0.18695
hsa-miR-487a	0.218342	0.01	0.01	0.01	0.01	0.01	0.01	0.01	0.01	0.01	0.01	0.12587	0.18695
hsa-miR-15a-3p	0.22436	0.01	0.01	0.01	0.01	0.01	0.01	0.01	0.01	0.01	0.01	0.12277	0.18695
hsa-miR-369-5p	0.247282	0.01	0.01	0.01	0.01	0.01	0.01	0.01	0.01	0.01	0.01	0.112241	0.18695
hsa-miR-335-5p	4.79529	0.604745	0.852646	0.01	0.01	0.01	0.572041	0.381784	1.01535	1.21174	0.495443	0.110419	0.161308
hsa-miR-136-5p	3.63577	0.01	0.446583	0.01	0.01	0.404138	1.70714	0.515365	1.15416	1.42585	0.01	0.103642	0.173859
hsa-miR-26b-3p	0.146938	0.01	0.01	0.138185	0.01	0.01	0.01	0.01	0.01	0.01	0.01	0.101653	0.0582749
hsa-miR-337-3p	0.276681	0.01	0.01	0.01	0.01	0.01	0.01	0.01	0.01	0.01	0.01	0.101119	0.18695
hsa-miR-432-5p	0.280734	0.01	0.01	0.01	0.01	0.01	0.01	0.01	0.01	0.01	0.01	0.099756	0.18695
hsa-miR-204-5p	1.00569	0.141559	0.0125095	3.70715	0.292333	0.020767	0.248399	1	2.5604	2.31754	2.19082	0.0962171	0.133867
hsa-miR-217	0.293609	0.01	0.01	0.01	0.01	0.01	0.01	0.01	0.01	0.01	0.01	0.0956605	0.18695
hsa-miR-379-5p	0.335903	0.01	0.01	0.01	0.01	0.01	0.01	0.01	0.01	0.01	0.01	0.0842926	0.18695
hsa-miR-153	0.369763	0.01	0.01	0.01	0.01	0.01	0.01	0.01	0.01	0.01	0.01	0.0769699	0.18695
hsa-miR-493-5p	0.396965	0.01	0.01	0.01	0.01	0.01	0.01	0.01	0.01	0.01	0.01	0.0719485	0.18695
hsa-miR-299-5p	0.465255	0.01	0.01	0.01	0.01	0.01	0.01	0.01	0.01	0.01	0.01	0.0618232	0.18695
hsa-miR-23b-5p	0.341109	0.01	0.01	0.147098	0.01	0.01	0.01	0.01	0.186112	0.170707	0.01	0.0602159	0.0897617
hsa-miR-149-5p	0.491104	0.01	0.01	0.01	0.01	0.01	0.344556	0.01	0.524933	0.608058	0.47152	0.0586965	0.18695
hsa-miR-101-5p	0.549656	0.01	0.01	0.01	0.01	0.01	0.01	0.01	0.01	0.01	0.01	0.0526634	0.18695
hsa-miR-30d-3p	0.379233	0.01	0.01	0.180845	0.01	0.01	0.318183	0.227026	0.470843	0.75741	0.01	0.0526244	0.0833985
hsa-miR-132-5p	0.553842	0.01	0.01	0.01	0.01	0.01	0.01	0.01	0.01	0.01	0.01	0.0522792	0.18695
hsa-miR-378g	0.223841	0.01	0.01	0.344561	0.01	0.01	0.01	0.01	0.383623	0.01	0.01	0.051867	0.0675113
hsa-miR-376b-3p	0.58885	0.01	0.01	0.01	0.01	0.01	0.01	0.01	0.01	0.01	0.01	0.0492732	0.18695
hsa-miR-154-3p	0.588935	0.01	0.01	0.01	0.01	0.01	0.01	0.01	0.01	0.01	0.01	0.0492663	0.18695
hsa-miR-410	0.631979	0.01	0.01	0.01	0.01	0.01	0.01	0.01	0.01	0.01	0.01	0.0460138	0.18695
hsa-miR-141-3p	0.396995	0.01	0.01	0.300355	0.01	0.01	18.4566	17.7641	33.6432	35.419	4.55465	0.0424118	0.0620749
hsa-miR-33a-5p	0.728063	0.01	0.01	0.01	0.01	0.01	0.01	0.01	0.372206	0.505751	0.01	0.0401036	0.18695
hsa-miR-551b-3p	0.541546	0.01	0.01	0.353102	0.01	0.01	0.01	0.255473	1.31457	1.31273	0.193142	0.0331621	0.0671214
hsa-miR-3616-3p	0.21919	0.01	0.01	0.691307	0.01	0.01	0.01	0.01	0.686118	0.648157	0.01	0.0325911	0.107357
hsa-miR-499a-5p	0.566983	0.01	0.01	0.362104	0.01	0.01	0.01	0.01	0.01	0.01	0.01	0.0319459	0.0679568
hsa-miR-382-5p	0.923527	0.01	0.01	0.01	0.01	0.01	0.01	0.01	0.01	0.01	0.01	0.0317956	0.18695
hsa-miR-495-3p	0.952644	0.01	0.01	0.01	0.01	0.01	0.01	0.01	0.01	0.01	0.01	0.0308438	0.18695
hsa-miR-133b	12.743	0.394215	0.748031	0.01	0.01	0.01	0.447081	0.537954	1.2612	1.87932	1.32648	0.0306802	0.175153
hsa-miR-136-3p	1.05835	0.01	0.01	0.01	0.01	0.01	0.01	0.01	0.01	0.01	0.01	0.0278203	0.18695
hsa-miR-5197-3p	1.07841	0.01	0.01	0.01	0.01	0.01	0.01	0.01	0.01	0.01	0.01	0.0273122	0.18695
hsa-miR-4267	0.01	0.01	0.01	1.10675	0.01	0.01	0.01	0.01	0.01	0.01	0.01	0.0266252	0.18695
hsa-miR-154-5p	1.13566	0.01	0.01	0.01	0.01	0.01	0.283201	0.01	0.357178	0.41584	0.288628	0.0259592	0.18695
hsa-miR-337-5p	1.19369	0.01	0.01	0.01	0.01	0.01	0.254908	0.01	0.01	0.01	0.01	0.024718	0.18695
hsa-miR-654-3p	0.991319	0.01	0.313857	0.01	0.01	0.01	0.01	0.01	0.01	0.01	0.281702	0.0228106	0.106868
hsa-miR-409-3p	1.48851	0.01	0.01	0.01	0.01	0.01	0.720374	0.01	0.01	0.01	0.01	0.0198872	0.18695
hsa-miR-4328	1.67285	0.01	0.01	0.01	0.01	0.01	0.01	0.01	0.01	0.01	0.01	0.0177216	0.18695
[truncated: 9 more rows]
